# Supplementary material for: Comprehensive analysis of potential biomarkers for the diagnosis and prognosis of Cervical squamous cell carcinoma - based on GEO and TCGA databases
Source: Front Oncol. 2025 May 8;15:1524225. doi: 10.3389/fonc.2025.1524225 (PMC12094959; doi:10.3389/fonc.2025.1524225)
Supplement: Supplementary file 1 [file Table1.xlsx]

## Sheet: EFNA1_GSEA.result-GO
ID	Description	setSize	enrichmentScore	NES	pvalue	p.adjust	qvalue	rank	leading_edge	core_enrichment
GOCC_T_CELL_RECEPTOR_COMPLEX	GOCC_T_CELL_RECEPTOR_COMPLEX	144	-0.71722	-1.81441	8.20215e-07	0.00563405	0.00563405	13338	tags=84%, list=22%, signal=65%	TRDV3/TRBV12-3/TRBV14/TRGV5/APBB1IP/TRGC2/TRAV1-2/ZAP70/TRAV29DV5/TRBV2/TRAJ3/TRGV10/TRBJ2-4/TRAV3/TRBJ1-3/TRAV20/TRAV18/TRBJ2-7/TRAV22/TRAV12-2/TRAV6/TRBV7-4/TRGV3/TRAV21/TRAV39/TRAV8-6/TRBV7-7/CD3E/TRBV6-1/CD6/TRAV8-4/TRBJ1-2/TRAC/TRBV11-2/TRAV10/TRBV6-4/TRBJ1-5/TRBC1/TRAV13-2/TRDV1/TRAV16/CD3D/TRBV12-4/TRAV4/TRBV29-1/TRBJ2-5/TRBJ2-1/TRAV2/TRBJ1-6/TRBV13/TRBV5-7/CD3G/TRBC2/TRBV25-1/TRAV12-1/TRA…
GOCC_PLASMA_MEMBRANE_SIGNALING_RECEPTOR_COMPLEX	GOCC_PLASMA_MEMBRANE_SIGNALING_RECEPTOR_COMPLEX	310	-0.600086	-1.63724	9.37721e-06	0.032206	0.032206	13616	tags=55%, list=23%, signal=43%	GRIK2/TRGV8/CHRNE/TRDV3/TRBV12-3/ITGAD/TRBV14/ITGA4/TRGV5/APBB1IP/TRGC2/TRAV1-2/ZAP70/GRIN3A/TRAV29DV5/IL2RA/HJV/ITGA7/SHISA6/TRBV2/IL12RB1/ITGA8/TRAJ3/TSPAN32/GRIN1/ITGB2/TRGV10/ITGA9/INSRR/TRBJ2-4/TRAV3/TRBJ1-3/TRAV20/CHRNB2/TRAV18/GRIA4/GRIK4/CHRNB3/TRBJ2-7/DLG4/TRAV22/EMILIN1/ITGBL1/TRAV12-2/TRAV6/TRBV7-4/TRGV3/TRAV21/TRAV39/TRAV8-6/TRBV7-7/CD3E/TRBV6-1/CNTFR/CD6/TRAV8-4/TRBJ1-2/TRAC/TRBV11-2…
GOBP_KERATINIZATION	GOBP_KERATINIZATION	224	-0.626915	-1.6613	2.42159e-05	0.0554463	0.0554463	7696	tags=42%, list=13%, signal=37%	KRT75/LCE1A/KRTAP1-5/LCE1B/DSC1/SPRR2A/KRT74/LCE4A/LCE1F/TCHH/KRTAP4-2/LCE1C/LCE2A/SPRR2D/KRTAP10-1/KRTAP17-1/KRT85/LCE6A/KRTAP16-1/KRTAP10-6/LCE2D/KRTAP3-2/CNFN/KRTAP12-3/SPRR4/KRTAP21-1/KRTAP4-8/KRT76/KRT33B/KRT37/KRT24/KRT32/SPRR2E/LCE3E/LIPN/KRT82/LIPM/KRTAP19-2/PI3/KRTAP15-1/KRTAP19-4/LCE2C/KRTAP19-3/KRTAP12-1/SPRR2F/KRTAP4-5/KRT25/KRT34/LCE2B/SPRR2B/KRTAP10-7/LORICRIN/KRTAP3-1/KRTAP19-5/LCE…
GOBP_KERATINOCYTE_DIFFERENTIATION	GOBP_KERATINOCYTE_DIFFERENTIATION	301	-0.57445	-1.56679	0.000183077	0.298609	0.298609	7696	tags=32%, list=13%, signal=28%	KRT75/LCE1A/KRTAP1-5/LCE1B/DSC1/SPRR2A/KRT74/LCE4A/LCE1F/TCHH/KRTAP4-2/LCE1C/LCE2A/SPRR2D/KRTAP10-1/KRTAP17-1/KRT85/LCE6A/KRTAP16-1/KRTAP10-6/LCE2D/WNT16/KRTAP3-2/CNFN/KRTAP12-3/SPRR4/KRTAP21-1/KRTAP4-8/KRT76/KRT33B/KRT37/KRT24/KRT32/ACER1/SPRR2E/LCE3E/LIPN/KRT82/LIPM/KRTAP19-2/PI3/KRTAP15-1/KRTAP19-4/LCE2C/KRTAP19-3/KRTAP12-1/SPRR2F/KRTAP4-5/KRT25/KRT34/LCE2B/SPRR2B/KRTAP10-7/LORICRIN/KRTAP3-1/K…
GOBP_EPIDERMAL_CELL_DIFFERENTIATION	GOBP_EPIDERMAL_CELL_DIFFERENTIATION	359	-0.550544	-1.52004	0.00021736	0.298609	0.298609	7696	tags=28%, list=13%, signal=24%	KRT75/LCE1A/KRTAP1-5/LCE1B/DSC1/SPRR2A/KRT74/LCE4A/LCE1F/TCHH/KRTAP4-2/GLI1/LCE1C/LCE2A/SPRR2D/KRTAP10-1/BMP4/KRTAP17-1/KRT85/LCE6A/KRTAP16-1/KRTAP10-6/LCE2D/WNT16/KRTAP3-2/CNFN/KRTAP12-3/SPRR4/KRTAP21-1/KRTAP4-8/KRT76/KRT33B/KRT37/KRT24/PTCH1/KRT32/ACER1/SPRR2E/LCE3E/LIPN/KRT82/LIPM/KRTAP19-2/PI3/KRTAP15-1/KRTAP19-4/LCE2C/KRTAP19-3/KRTAP12-1/SPRR2F/KRTAP4-5/KRT25/KRT34/LCE2B/SPRR2B/KRTAP10-7/LOR…
GOBP_EPIDERMIS_DEVELOPMENT	GOBP_EPIDERMIS_DEVELOPMENT	462	-0.518206	-1.46593	0.00026876	0.307686	0.307686	7915	tags=24%, list=13%, signal=21%	LRP4/ETV4/KRT75/LCE1A/KRTAP1-5/LCE1B/DSC1/SPRR2A/KRT74/LCE4A/LCE1F/TCHH/KRTAP4-2/GLI1/LCE1C/LCE2A/SPRR2D/KRTAP10-1/BMP4/KRTAP17-1/KRT85/LCE6A/KRTAP16-1/KRTAP10-6/LCE2D/WNT16/KRTAP3-2/CNFN/KRTAP12-3/SPRR4/KRTAP21-1/KRTAP4-8/KRT76/FGF10/KRT33B/FLG2/KRT37/KRT24/PTCH1/KRT32/ACER1/TNFRSF19/SPRR2E/LCE3E/LIPN/KRT82/LIPM/KRTAP19-2/PI3/KRTAP15-1/SHH/KRTAP19-4/LCE2C/KRTAP19-3/KRTAP12-1/SPRR2F/KRTAP4-5/KRT2…
GOBP_SKIN_DEVELOPMENT	GOBP_SKIN_DEVELOPMENT	414	-0.536219	-1.50149	0.000327509	0.32138	0.32138	7915	tags=26%, list=13%, signal=23%	LRP4/ETV4/KRT75/LCE1A/KRTAP1-5/LCE1B/DSC1/SPRR2A/KRT74/LCE4A/LCE1F/TCHH/KRTAP4-2/LCE1C/LCE2A/SPRR2D/KRTAP10-1/KRTAP17-1/KRT85/LCE6A/KRTAP16-1/KRTAP10-6/LCE2D/WNT16/KRTAP3-2/CNFN/KRTAP12-3/SPRR4/SLITRK5/KRTAP21-1/KRTAP4-8/ALOX12B/KRT76/FGF10/KRT33B/FLG2/KRT37/KRT24/KRT32/ACER1/TNFRSF19/SPRR2E/LCE3E/LIPN/KRT82/LIPM/KRTAP19-2/PI3/KRTAP15-1/SHH/KRTAP19-4/LCE2C/KRTAP19-3/KRTAP12-1/SPRR2F/KRTAP4-5/KRT2…
GOMF_OLFACTORY_RECEPTOR_ACTIVITY	GOMF_OLFACTORY_RECEPTOR_ACTIVITY	424	0.450164	1.39721	0.000394444	0.33868	0.33868	5097	tags=26%, list=9%, signal=24%	OR8U1/OR5K4/OR8G2P/OR2F2/OR4C16/OR2T34/OR4L1/OR5F1/OR2M5/OR6X1/OR10X1/OR5D13/OR10R2/OR2M7/OR9G4/OR4C5/OR6C74/OR4Q2/OR4A4P/OR5I1/OR5M8/OR5M3/OR5AL1/OR4P4/OR5H15/OR4K17/OR8B3/OR2T4/OR6P1/OR8G3P/OR4F6/OR1A2/OR8G5/OR6C76/OR10A5/OR8G1/OR6V1/OR2T6/OR52Z1/OR5W2/OR2M2/OR51B4/OR4K5/OR51G2/OR10G6/OR5T1/OR6B3/OR4F15/OR2G2/OR4D11/OR1S2/OR2T7/OR51V1/OR2T1/OR10J6P/OR8K3/OR4F21/OR51J1/OR5H1/OR14C36/OR8J3/OR5J2/…
GOBP_SENSORY_PERCEPTION_OF_SMELL	GOBP_SENSORY_PERCEPTION_OF_SMELL	448	0.442587	1.38567	0.00114554	0.874302	0.874302	5097	tags=25%, list=9%, signal=23%	OR8U1/OR5K4/OR8G2P/OR2F2/OR4C16/OR2T34/OR4L1/OR5F1/OR2M5/OR6X1/OR10X1/OR5D13/OR10R2/OR2M7/OR9G4/OR4C5/OR6C74/OR4Q2/OR4A4P/OR5I1/OR5M8/OR5M3/OR5AL1/OR4P4/OR5H15/OR4K17/OR8B3/OR2T4/OR6P1/OR8G3P/OR4F6/OR1A2/OR8G5/OR6C76/OR10A5/OR8G1/OR6V1/OR2T6/OR52Z1/OR5W2/OR2M2/OR51B4/OR4K5/OR51G2/OR10G6/OR5T1/OR6B3/OR4F15/OR2G2/OBP2A/OR4D11/OR1S2/OR2T7/SLC6A3/OR51V1/OR2T1/OR10J6P/OR8K3/OR4F21/OR51J1/OR5H1/OR14C36…
GOBP_BIOMINERALIZATION	GOBP_BIOMINERALIZATION	161	-0.600935	-1.53614	0.00127297	0.874402	0.874402	12144	tags=30%, list=20%, signal=24%	AHSG/HEY2/WDR72/DDR2/CCR1/ATP2B1/ENPP1/SLC8A1/ALPL/TBX1/PTH1R/IBSP/TMEM119/LTF/PTN/GPC3/ASPN/P2RX7/OMD/AMTN/PHOSPHO1/NELL1/GATA1/BMP4/FBN2/TWIST1/TSPEAR/ENAM/BMP6/AXIN2/PTH/OTOP1/ALOX15/RSPO2/IFITM5/MMP20/HTN1/HTN3/IGF1/CER1/ODAM/STATH/UCMA/FGF23/AMELX/OC90/OTOL1/AMBN
GOMF_PEPTIDOGLYCAN_BINDING	GOMF_PEPTIDOGLYCAN_BINDING	18	0.83432	1.64616	0.00701059	1	1	2199	tags=22%, list=4%, signal=21%	REG3A/REG1B/REG1A/REG3G
GOMF_MOLECULAR_CARRIER_ACTIVITY	GOMF_MOLECULAR_CARRIER_ACTIVITY	67	0.653634	1.61619	0.00551677	1	1	3442	tags=10%, list=6%, signal=10%	HBE1/HBG1/HBB/HBG2/HBA1/TF/NGB
GOBP_SNRNA_METABOLIC_PROCESS	GOBP_SNRNA_METABOLIC_PROCESS	47	-0.738563	-1.61003	0.00343023	1	1	3792	tags=11%, list=6%, signal=10%	CT45A5/CT45A10/CT45A9/CT45A1/SAGE2P
GOBP_SNRNA_PROCESSING	GOBP_SNRNA_PROCESSING	36	-0.774665	-1.59493	0.00330673	1	1	3792	tags=14%, list=6%, signal=13%	CT45A5/CT45A10/CT45A9/CT45A1/SAGE2P
GOCC_HEMOGLOBIN_COMPLEX	GOCC_HEMOGLOBIN_COMPLEX	12	0.870219	1.5896	0.0177799	1	1	3123	tags=42%, list=5%, signal=39%	HBE1/HBG1/HBB/HBG2/HBA1
GOBP_POSITIVE_REGULATION_OF_NEURON_DIFFERENTIATION	GOBP_POSITIVE_REGULATION_OF_NEURON_DIFFERENTIATION	94	-0.660851	-1.58727	0.00209266	1	1	7240	tags=30%, list=12%, signal=26%	FOXG1/FGFR1/GDF5/GDF7/BMP4/PHOX2B/ETV5/MAP1B/ADRA2C/GPRC5B/BMP6/DAB1/NKX6-1/NEUROG1/NAP1L2/ADRA2B/PROX1/LIN28A/NRCAM/TRPC5/BRINP3/BRINP2/FEZF2/NKX2-2/NEUROD1/ASCL1/FGF20/NEUROD2
GOBP_INNATE_IMMUNE_RESPONSE_IN_MUCOSA	GOBP_INNATE_IMMUNE_RESPONSE_IN_MUCOSA	27	-0.790967	-1.57962	0.00949147	1	1	4183	tags=19%, list=7%, signal=17%	BPIFB1/NOS2/CAMP/DEFA6/DEFA5
GOCC_INTEGRATOR_COMPLEX	GOCC_INTEGRATOR_COMPLEX	28	-0.782827	-1.57874	0.00903462	1	1	3792	tags=18%, list=6%, signal=17%	CT45A5/CT45A10/CT45A9/CT45A1/SAGE2P
GOMF_OXYGEN_CARRIER_ACTIVITY	GOMF_OXYGEN_CARRIER_ACTIVITY	14	0.832152	1.57506	0.0284331	1	1	3442	tags=43%, list=6%, signal=40%	HBE1/HBG1/HBB/HBG2/HBA1/NGB
GOBP_FIBROBLAST_GROWTH_FACTOR_RECEPTOR_SIGNALING_PATHWAY	GOBP_FIBROBLAST_GROWTH_FACTOR_RECEPTOR_SIGNALING_PATHWAY	113	-0.633476	-1.5742	0.00393127	1	1	9843	tags=19%, list=17%, signal=16%	SPRY1/FAT4/FLRT2/FGF17/SPRY3/NGFR/SMOC2/SPRY2/FGF12/SPRY4/FGFR1/FGF10/FGF21/FGF18/FGF9/FGF8/FGF23/OTX2/FGF19/FGF20/FGF3/FGF4
GOMF_FIBROBLAST_GROWTH_FACTOR_RECEPTOR_BINDING	GOMF_FIBROBLAST_GROWTH_FACTOR_RECEPTOR_BINDING	25	-0.807189	-1.5723	0.00431113	1	1	5190	tags=40%, list=9%, signal=37%	FGF10/FGF21/FGF18/FGF9/FGF8/FGF23/FGF19/FGF20/FGF3/FGF4
GOBP_NCRNA_3_END_PROCESSING	GOBP_NCRNA_3_END_PROCESSING	50	-0.710193	-1.5723	0.00599754	1	1	3792	tags=10%, list=6%, signal=9%	CT45A5/CT45A10/CT45A9/CT45A1/SAGE2P
GOBP_OXYGEN_TRANSPORT	GOBP_OXYGEN_TRANSPORT	15	0.809867	1.56591	0.0206422	1	1	3442	tags=40%, list=6%, signal=38%	HBE1/HBG1/HBB/HBG2/HBA1/NGB
GOBP_ODONTOGENESIS_OF_DENTIN_CONTAINING_TOOTH	GOBP_ODONTOGENESIS_OF_DENTIN_CONTAINING_TOOTH	84	-0.656023	-1.55926	0.00390584	1	1	10348	tags=30%, list=17%, signal=25%	DLX2/TBX1/BCL11B/PDGFRA/SLC24A4/NGFR/AMTN/LRP4/SCN5A/BMP4/DMRT3/ENAM/FGF10/HAND2/LEF1/RSPO2/SHH/MMP20/LHX8/ODAM/HAND1/FGF8/AMELX/FGF4/AMBN
GOCC_HAPTOGLOBIN_HEMOGLOBIN_COMPLEX	GOCC_HAPTOGLOBIN_HEMOGLOBIN_COMPLEX	11	0.860783	1.55361	0.0201823	1	1	3123	tags=45%, list=5%, signal=43%	HBE1/HBG1/HBB/HBG2/HBA1
GOMF_HAPTOGLOBIN_BINDING	GOMF_HAPTOGLOBIN_BINDING	10	0.876532	1.55027	0.0152004	1	1	3123	tags=50%, list=5%, signal=47%	HBE1/HBG1/HBB/HBG2/HBA1
GOBP_MEMBRANE_DISRUPTION_IN_OTHER_ORGANISM	GOBP_MEMBRANE_DISRUPTION_IN_OTHER_ORGANISM	11	-0.886241	-1.54903	0.0143854	1	1	428	tags=36%, list=1%, signal=36%	DEFB118/LTF/DEFA6/DEFA5
GOBP_GLANDULAR_EPITHELIAL_CELL_DIFFERENTIATION	GOBP_GLANDULAR_EPITHELIAL_CELL_DIFFERENTIATION	48	-0.703382	-1.54193	0.00931846	1	1	6374	tags=23%, list=11%, signal=20%	BMP4/BMP6/NKX6-1/PROX1/BMP5/FGF8/INSM1/NKX2-2/NEUROD1/NKX6-3/ASCL1
GOBP_POSITIVE_REGULATION_OF_CELL_AGING	GOBP_POSITIVE_REGULATION_OF_CELL_AGING	23	0.748223	1.5416	0.0245959	1	1	459	tags=4%, list=1%, signal=4%	MIR217
GOBP_MEIOTIC_SPINDLE_ORGANIZATION	GOBP_MEIOTIC_SPINDLE_ORGANIZATION	12	-0.877949	-1.53852	0.0107671	1	1	375	tags=17%, list=1%, signal=17%	AURKA/MOS
GOMF_PEPTIDE_LYSINE_N_ACETYLTRANSFERASE_ACTIVITY	GOMF_PEPTIDE_LYSINE_N_ACETYLTRANSFERASE_ACTIVITY	45	0.660822	1.52602	0.0262587	1	1	912	tags=2%, list=2%, signal=2%	CDY2A
GOMF_OLIGOSACCHARIDE_BINDING	GOMF_OLIGOSACCHARIDE_BINDING	16	0.779716	1.52102	0.0472958	1	1	2199	tags=25%, list=4%, signal=24%	REG3A/REG1B/REG1A/REG3G
GOBP_B_CELL_RECEPTOR_SIGNALING_PATHWAY	GOBP_B_CELL_RECEPTOR_SIGNALING_PATHWAY	127	-0.606598	-1.51665	0.00407603	1	1	13157	tags=57%, list=22%, signal=44%	IGHV4-28/IGHV1-18/IGHV3-43/IGHV4-34/LPXN/BTK/NFATC2/IGHV3-33/IGHV2-26/PAX5/NCKAP1L/IGHV3-53/IGHV3-20/GCSAML/IGHV4-39/IGHG1/NFAM1/IGHV3-15/IGHV1-45/IGLC2/IGLL5/PTPRC/IGKC/BMX/IGHV3-49/IGHV3-30/IGHV4-4/IGHV3-74/ITK/STAP1/KLHL6/IGHV4-31/IGHV3-7/IGHV3-66/LCK/TRBC1/CD38/CTLA4/IGHG2/IGLC3/PRKCB/IGHV7-4-1/IGLC7/TRBC2/IGHV1-3/IGHV3-11/IGHV4-61/IGHA1/IGHV3-21/CD79B/CD79A/IGHV3-23/IGHV5-51/FCRL3/IGHV1-69-2…
GOCC_IMMUNOGLOBULIN_COMPLEX_CIRCULATING	GOCC_IMMUNOGLOBULIN_COMPLEX_CIRCULATING	70	-0.651763	-1.5119	0.00764451	1	1	14119	tags=73%, list=24%, signal=56%	IGHV4-28/IGHV1-18/IGHV3-43/IGHV4-34/IGHV3-33/IGHV2-26/IGHV3-53/IGHV3-20/IGHV4-39/IGHG1/IGHV3-15/IGHV1-45/IGLC2/IGLL5/IGKC/IGHV3-49/IGHV3-30/IGHV4-4/IGHV3-74/IGHV4-31/IGHV3-7/IGHV3-66/JCHAIN/TRBC1/IGHG2/IGLC3/IGHV7-4-1/IGLC7/TRBC2/IGHV1-3/IGHV3-11/IGHV4-61/IGHA1/IGHV3-21/IGHV3-23/IGKV3-20/IGHV5-51/IGHV1-69-2/TRDC/IGHV4-59/IGHV3-48/IGHV3-35/IGHV1-69D/IGHV1-69/IGHA2/IGHD/IGHV5-10-1/IGHE/IGHV3-73/IGH…
GOBP_REGULATION_OF_NEURON_DIFFERENTIATION	GOBP_REGULATION_OF_NEURON_DIFFERENTIATION	190	-0.571996	-1.4993	0.00287037	1	1	12089	tags=31%, list=20%, signal=24%	HEY2/MAG/CDON/ZEB1/SOX2/BCL11A/RET/DLX2/NKX2-5/CNTN4/CXCL12/TCF4/BCL11B/ZC4H2/EDNRB/SFRP2/HES3/GDF11/ALK/DISP3/FOXG1/ZNF536/FGFR1/GDF5/GDF7/BMP4/NTF3/POU4F2/PHOX2B/ETV5/MAP1B/ADRA2C/GPRC5B/BMP6/DAB1/NKX6-1/NEUROG1/SIX3/NAP1L2/ADRA2B/PROX1/DKK1/SHH/LIN28A/SOX8/NRCAM/TRPC5/LMX1A/DIO3/SOX3/BRINP3/BRINP2/FEZF2/NKX2-2/NEUROD1/ASCL1/FGF20/NEUROD2
GOBP_RESPONSE_TO_FIBROBLAST_GROWTH_FACTOR	GOBP_RESPONSE_TO_FIBROBLAST_GROWTH_FACTOR	148	-0.590443	-1.49827	0.00520306	1	1	10431	tags=21%, list=18%, signal=17%	FGF7/CCL5/TBX1/SPRY1/FAT4/FLRT2/FGF17/SPRY3/NGFR/SMOC2/SPRY2/FGF12/SPRY4/FGFR1/TDGF1/CASR/FGF10/PTH/FGF21/FGF18/NDNF/STAR/FGF9/LHX1/FGF8/FGF23/OTX2/FGF19/FGF20/FGF3/FGF4
GOBP_NEGATIVE_REGULATION_OF_VASCULAR_ENDOTHELIAL_CELL_PROLIFERATION	GOBP_NEGATIVE_REGULATION_OF_VASCULAR_ENDOTHELIAL_CELL_PROLIFERATION	25	-0.764995	-1.49011	0.0157789	1	1	663	tags=16%, list=1%, signal=16%	MIR132/MIR133B/MIR129-1/MIR487B
GOMF_IMMUNOGLOBULIN_RECEPTOR_BINDING	GOMF_IMMUNOGLOBULIN_RECEPTOR_BINDING	72	-0.636835	-1.48849	0.0132663	1	1	14119	tags=81%, list=24%, signal=61%	IGHG3/FGR/IGHV3-72/TARM1/IGHV2-5/IGHV3-16/IGLC6/IGHV7-81/IGHV4-28/IGHV1-18/IGHV3-43/IGHV4-34/IGHV3-33/IGHV2-26/IGHV3-53/IGHV3-20/IGHV4-39/IGHG1/IGHV3-15/IGHV1-45/IGLC2/IGLL5/IGKC/IGHV3-49/IGHV3-30/IGHV4-4/IGHV3-74/IGHV4-31/IGHV3-7/IGHV3-66/JCHAIN/TRBC1/IGHG2/IGLC3/IGHV7-4-1/IGLC7/TRBC2/IGHV1-3/IGHV3-11/IGHV4-61/IGHA1/IGHV3-21/IGHV3-23/IGHV5-51/IGHV1-69-2/TRDC/IGHV4-59/IGHV3-48/IGHV3-35/IGHV1-69D/…
GOBP_CORNIFICATION	GOBP_CORNIFICATION	113	-0.597848	-1.48566	0.0134713	1	1	8198	tags=35%, list=14%, signal=30%	KLK12/KRT78/KRT75/LCE1A/DSC1/SPRR2A/KRT74/TCHH/SPRR2D/KRT85/KRT76/KRT33B/KRT37/KRT24/KRT32/SPRR2E/LIPN/KRT82/LIPM/PI3/SPRR2F/KRT25/KRT34/SPRR2B/LORICRIN/LCE3D/KRT39/KRT35/KRT2/SPRR2G/KRT71/KRT36/KRT27/KRT73/KRT72/KRT26/KRT77/KRT38/KRT28
GOMF_PEPTIDE_N_ACETYLTRANSFERASE_ACTIVITY	GOMF_PEPTIDE_N_ACETYLTRANSFERASE_ACTIVITY	53	0.627159	1.48339	0.0319256	1	1	912	tags=2%, list=2%, signal=2%	CDY2A
GOBP_MEIOTIC_CELL_CYCLE_PHASE_TRANSITION	GOBP_MEIOTIC_CELL_CYCLE_PHASE_TRANSITION	10	-0.856185	-1.48051	0.0394722	1	1	375	tags=20%, list=1%, signal=20%	MAPK15/MOS
GOBP_NEGATIVE_REGULATION_OF_MEIOTIC_CELL_CYCLE	GOBP_NEGATIVE_REGULATION_OF_MEIOTIC_CELL_CYCLE	17	-0.794729	-1.47985	0.0437601	1	1	1909	tags=24%, list=3%, signal=23%	NANOS2/NPR2/NPPC/MOS
GOBP_NEGATIVE_REGULATION_OF_METAPHASE_ANAPHASE_TRANSITION_OF_CELL_CYCLE	GOBP_NEGATIVE_REGULATION_OF_METAPHASE_ANAPHASE_TRANSITION_OF_CELL_CYCLE	41	-0.691307	-1.47743	0.0237034	1	1	375	tags=7%, list=1%, signal=7%	MAD1L1/USP44/MOS
GOMF_ANTIGEN_BINDING	GOMF_ANTIGEN_BINDING	157	-0.57824	-1.47651	0.00528693	1	1	14806	tags=57%, list=25%, signal=43%	IGKV3D-11/FCN3/IGHV7-81/IGHV4-28/IGKV3-15/FCN2/IGHV1-18/IGHV3-43/IGLV1-40/FCN1/IGKV1-16/TRBV12-3/LILRA2/ITGA4/IGHV4-34/IGLV2-11/TRAV29DV5/IGHV3-33/IGHV2-26/IGLV2-8/IGHV3-53/IGHV3-20/IGLV1-44/IGHV4-39/IGHG1/IGLV7-43/IL7R/IGLV2-23/IGHV3-15/IGHV1-45/IGLC2/IGLL5/IGLV1-51/IGKC/IGKV5-2/IGKV1D-12/IGKV1-5/IGHV3-49/IGHV3-30/SLAMF1/TRGV3/IGHV4-4/IGHV3-74/IGKV1-17/TRAV8-4/IGHV4-31/IGHV3-7/IGHV3-66/IGLV3-21/…
GOBP_VASCULAR_ENDOTHELIAL_CELL_PROLIFERATION	GOBP_VASCULAR_ENDOTHELIAL_CELL_PROLIFERATION	46	-0.676006	-1.47565	0.0301146	1	1	663	tags=11%, list=1%, signal=11%	MIR132/FGFR1/MIR133B/MIR129-1/MIR487B
GOBP_HYDROGEN_PEROXIDE_CATABOLIC_PROCESS	GOBP_HYDROGEN_PEROXIDE_CATABOLIC_PROCESS	31	0.667811	1.46617	0.0495604	1	1	4077	tags=19%, list=7%, signal=18%	HBE1/HBG1/HBB/HBG2/HBA1/APOA4
GOBP_NEGATIVE_REGULATION_OF_MUSCLE_ORGAN_DEVELOPMENT	GOBP_NEGATIVE_REGULATION_OF_MUSCLE_ORGAN_DEVELOPMENT	11	-0.837651	-1.46411	0.048495	1	1	6374	tags=45%, list=11%, signal=41%	BMP4/TWIST1/LEF1/FGF8/FGF3
GOBP_POSITIVE_REGULATION_OF_GLUCOSE_IMPORT	GOBP_POSITIVE_REGULATION_OF_GLUCOSE_IMPORT	38	-0.701785	-1.46093	0.0292853	1	1	9963	tags=26%, list=17%, signal=22%	SORBS1/ERFE/GPC3/POU4F2/PTH/FGF21/INS/IGF1/FGF19/ADIPOQ
GOBP_CATECHOLAMINE_SECRETION	GOBP_CATECHOLAMINE_SECRETION	53	-0.648371	-1.45462	0.0355444	1	1	11643	tags=45%, list=20%, signal=36%	FFAR3/DRD2/CHRNB2/SYT11/PRKN/CXCL12/CNR1/GDNF/CHGA/HTR2A/DRD3/SYT3/SYT5/P2RY12/KCNA2/ADRA2C/SYT1/CRH/ADRA2B/CARTPT/AGTR2/NPY2R/SYT4/FGF20
GOBP_FOREBRAIN_REGIONALIZATION	GOBP_FOREBRAIN_REGIONALIZATION	20	-0.770968	-1.45425	0.0473626	1	1	6374	tags=40%, list=11%, signal=36%	BMP4/NKX2-1/SIX3/SHH/EMX2/LHX1/FGF8/FEZF2
GOBP_FEAR_RESPONSE	GOBP_FEAR_RESPONSE	37	-0.702875	-1.45415	0.0249414	1	1	4871	tags=24%, list=8%, signal=22%	GABRA5/CRH/ADCYAP1/PENK/ATP1A2/NPY2R/HTR1A/MORC1/NEUROD2
GOBP_POSITIVE_REGULATION_OF_GLUCOSE_TRANSMEMBRANE_TRANSPORT	GOBP_POSITIVE_REGULATION_OF_GLUCOSE_TRANSMEMBRANE_TRANSPORT	45	-0.668135	-1.45182	0.0377074	1	1	9963	tags=24%, list=17%, signal=20%	SORBS1/ERFE/GPC3/CLIP3/POU4F2/PTH/FGF21/INS/IGF1/FGF19/ADIPOQ
GOCC_IMMUNOGLOBULIN_COMPLEX	GOCC_IMMUNOGLOBULIN_COMPLEX	157	-0.563713	-1.43941	0.00838341	1	1	16988	tags=76%, list=29%, signal=55%	IGHG3/SYK/IGKV1D-33/IGKV3-7/IGHV3-72/IGLV2-14/IGKV1-37/IGHV2-5/IGHV8-51-1/IGHV3-16/IGLV6-57/IGKV1-8/IGKV2D-29/IGKV1D-17/IGLC6/IGLV10-54/IGKV3D-11/IGHV7-81/IGHV4-28/IGKV3-15/IGHV1-18/IGHV3-43/IGLV1-40/IGKV2-28/IGKV1-16/IGHV4-34/IGLV2-11/IGHV3-33/IGHV2-26/IGLV2-8/IGHV3-53/IGHV3-20/IGLV1-44/IGHV4-39/IGHG1/IGKV1-9/IGLV7-43/IGLV2-23/IGHV3-15/IGHV1-45/IGLC2/IGLL5/IGLV1-51/IGKC/IGLV1-50/IGKV5-2/IGKV1D-1…
GOBP_DETECTION_OF_MECHANICAL_STIMULUS	GOBP_DETECTION_OF_MECHANICAL_STIMULUS	49	-0.653102	-1.43934	0.0349905	1	1	5304	tags=22%, list=9%, signal=20%	CSRP3/HTR2A/KCNK4/CXCR4/PKD1L3/PHF24/ASIC2/SCN1A/TCAP/KCNA1/TRPA1
GOBP_APOPTOTIC_PROCESS_INVOLVED_IN_MORPHOGENESIS	GOBP_APOPTOTIC_PROCESS_INVOLVED_IN_MORPHOGENESIS	23	-0.746365	-1.43583	0.0457413	1	1	4865	tags=17%, list=8%, signal=16%	HAND2/LEF1/PAX2/FGF4
GOBP_POSITIVE_REGULATION_OF_B_CELL_ACTIVATION	GOBP_POSITIVE_REGULATION_OF_B_CELL_ACTIVATION	143	-0.563554	-1.42675	0.0156066	1	1	15248	tags=50%, list=26%, signal=37%	IGLC6/CD320/IGHV7-81/TLR9/IGHV4-28/IGHV1-18/IGHV3-43/TNFSF4/IGHV4-34/BTK/NFATC2/IGHV3-33/IGHV2-26/NCKAP1L/IGHV3-53/IGHV3-20/IGHV4-39/IGHG1/TNFRSF4/SASH3/TNFRSF13C/CHRNB2/IGHV3-15/IGHV1-45/IGLC2/IGLL5/PTPRC/IGKC/TNFSF13B/IGHV3-49/IGHV3-30/IGHV4-4/IGHV3-74/IGHV4-31/IGHV3-7/TBX21/IGHV3-66/TRBC1/CD38/IGHG2/TLR4/IGLC3/IGHV7-4-1/IGLC7/TRBC2/IGHV1-3/IGHV3-11/IGHV4-61/CD27/IGHA1/IGHV3-21/CD28/IGHV3-23/IG…
GOBP_CELL_PROLIFERATION_IN_FOREBRAIN	GOBP_CELL_PROLIFERATION_IN_FOREBRAIN	25	-0.732364	-1.42655	0.0453125	1	1	4522	tags=24%, list=8%, signal=22%	SIX3/DCT/KIF1A/EMX2/POU3F2/FGF8
GOBP_MYOBLAST_PROLIFERATION	GOBP_MYOBLAST_PROLIFERATION	24	-0.739055	-1.42503	0.0394945	1	1	3979	tags=29%, list=7%, signal=27%	ATOH8/KCNA5/MYOD1/HGF/IGF1/MIR133B/MIR134
GOBP_NEGATIVE_REGULATION_OF_RECEPTOR_SIGNALING_PATHWAY_VIA_STAT	GOBP_NEGATIVE_REGULATION_OF_RECEPTOR_SIGNALING_PATHWAY_VIA_STAT	33	-0.697653	-1.42371	0.0474006	1	1	5135	tags=30%, list=9%, signal=28%	PTPRD/SOCS1/MIR98/PTPRT/DAB1/MIRLET7C/MIR125B1/MIR9-1/NEUROD1/MIR99A
GOBP_B_CELL_MEDIATED_IMMUNITY	GOBP_B_CELL_MEDIATED_IMMUNITY	219	-0.538006	-1.42337	0.00541082	1	1	14944	tags=48%, list=25%, signal=36%	FOXJ1/IGKV3D-11/IGHV7-81/CR1/IL27RA/IGHV4-28/IGKV3-15/IGHV1-18/IGHV3-43/TNFSF4/IGLV1-40/IGKV2-28/IGKV1-16/IGHV4-34/IGLV2-11/GAPT/BTK/IGHV3-33/IGHV2-26/C1QC/SLA2/FOXP3/IGLV2-8/IGHV3-53/IGHV3-20/IGLV1-44/IGHV4-39/IGHG1/IGLV7-43/C1QA/IGLV2-23/IGHV3-15/IGHV1-45/IGLC2/IGLL5/C1QB/PTPRC/IGLV1-51/IGKC/CD226/IGKV5-2/LTA/IGKV1D-12/MBL2/C17orf99/IGKV1-5/CCR6/IGHV3-49/IGHV3-30/IGHV4-4/IGHV3-74/IGKV1-17/IGHV4…
GOBP_REGULATION_OF_B_CELL_ACTIVATION	GOBP_REGULATION_OF_B_CELL_ACTIVATION	186	-0.544399	-1.42061	0.0129688	1	1	15248	tags=48%, list=26%, signal=36%	IGLC6/CD320/FOXJ1/LAPTM5/IGHV7-81/CR1/IL27RA/TLR9/IGHV4-28/IGHV1-18/INHBA/IGHV3-43/TNFSF4/SAMSN1/IKZF3/IGHV4-34/BTK/NFATC2/IGHV3-33/IGHV2-26/FOXP3/NCKAP1L/IGHV3-53/IGHV3-20/IGHV4-39/IGHG1/TNFRSF4/NFAM1/SASH3/MZB1/TNFRSF13C/CHRNB2/IGHV3-15/IGHV1-45/IGLC2/IGLL5/PTPRC/IGKC/TNFSF13B/BANK1/IGHV3-49/TBC1D10C/IGHV3-30/IGHV4-4/IGHV3-74/IGHV4-31/IGHV3-7/TBX21/IGHV3-66/SLAMF8/TRBC1/CD38/CTLA4/IGHG2/TLR4/IG…
GOBP_ENDOCRINE_SYSTEM_DEVELOPMENT	GOBP_ENDOCRINE_SYSTEM_DEVELOPMENT	122	-0.568015	-1.41915	0.0198392	1	1	6833	tags=22%, list=11%, signal=20%	LHX3/GLI1/BMP4/APOA1/NKX2-1/ALDH1A2/BMP6/NKX6-2/FGF10/FOXA2/NKX6-1/SIX3/WT1/SHH/SALL1/PAX4/ADCYAP1/GHRH/SOX3/POU3F2/BMP5/GSX1/FGF8/INSM1/NKX2-2/NEUROD1/ASCL1
GOBP_ODONTOGENESIS	GOBP_ODONTOGENESIS	123	-0.567618	-1.41843	0.0276725	1	1	9292	tags=23%, list=16%, signal=19%	BCL11B/AQP1/PDGFRA/SLC24A4/ASPN/NGFR/AMTN/LRP4/SCN5A/BMP4/TWIST1/TSPEAR/DMRT3/ENAM/FGF10/AXIN2/HAND2/LEF1/RSPO2/SHH/MMP20/LHX8/ODAM/HAND1/FGF8/AMELX/FGF4/AMBN
GOBP_AMINE_TRANSPORT	GOBP_AMINE_TRANSPORT	94	-0.588717	-1.41402	0.0277317	1	1	11701	tags=39%, list=20%, signal=32%	STXBP1/FFAR3/NPY5R/DRD2/CHRNB2/SYT11/SLC38A3/ARG1/PRKN/CXCL12/CNR1/AVP/GDNF/SLC22A2/CHGA/HTR2A/SV2A/SLC22A16/DRD3/KMO/SYT3/SYT5/P2RY12/RAB3B/KCNA2/ADRA2C/GRM7/SYT1/CRH/ADRA2B/CARTPT/ATP1A2/AGTR2/NPY2R/TRH/SYT4/FGF20
GOCC_INTERMEDIATE_FILAMENT	GOCC_INTERMEDIATE_FILAMENT	214	-0.53372	-1.41351	0.00615301	1	1	5797	tags=29%, list=10%, signal=26%	KRTAP17-1/KRT85/KRTAP16-1/KRTAP10-6/KRTAP3-2/KRTAP12-3/KRTAP21-1/KRTAP4-8/KRT76/KRT33B/KRT37/KRT24/KRT32/KRT82/KRTAP19-2/KRTAP15-1/KRTAP19-4/KRTAP19-3/KRTAP12-1/KRTAP4-5/KRT25/KRT34/KRTAP10-7/KRTAP3-1/KRTAP19-5/KRT39/LMNTD1/KRTAP4-3/KRTAP23-1/KRT35/KRT2/PRPH/KRTAP7-1/KRT71/KRTAP9-7/KRTAP1-1/KRTAP9-2/KRTAP9-8/KRT36/KRTAP6-1/KRTAP9-4/KRTAP11-1/KRT27/KRT73/KRTAP4-6/KRT72/KRTAP4-4/KRTAP5-3/KRTAP1-3/K…
GOBP_HUMORAL_IMMUNE_RESPONSE_MEDIATED_BY_CIRCULATING_IMMUNOGLOBULIN	GOBP_HUMORAL_IMMUNE_RESPONSE_MEDIATED_BY_CIRCULATING_IMMUNOGLOBULIN	149	-0.554877	-1.40983	0.0166589	1	1	14944	tags=59%, list=25%, signal=44%	FOXJ1/IGKV3D-11/IGHV7-81/CR1/IGHV4-28/IGKV3-15/IGHV1-18/IGHV3-43/IGLV1-40/IGKV2-28/IGKV1-16/IGHV4-34/IGLV2-11/IGHV3-33/IGHV2-26/C1QC/IGLV2-8/IGHV3-53/IGHV3-20/IGLV1-44/IGHV4-39/IGHG1/IGLV7-43/C1QA/IGLV2-23/IGHV3-15/IGHV1-45/IGLC2/IGLL5/C1QB/PTPRC/IGLV1-51/IGKC/IGKV5-2/LTA/IGKV1D-12/MBL2/IGKV1-5/IGHV3-49/IGHV3-30/IGHV4-4/IGHV3-74/IGKV1-17/IGHV4-31/IGHV3-7/IGHV3-66/IGLV3-21/TRBC1/IGLV1-47/IGHG2/IGL…
GOBP_SENSORY_PERCEPTION_OF_PAIN	GOBP_SENSORY_PERCEPTION_OF_PAIN	99	-0.580793	-1.40056	0.0301614	1	1	10304	tags=35%, list=17%, signal=29%	TMEM100/CNR2/CXCL12/ANO1/CNR1/EDNRB/ALOXE3/SCN11A/P2RX7/CCR2/HTR2A/CCN3/OPRPN/SPX/SCN9A/KCNA2/ADRA2C/OPRD1/NPY1R/KCNK4/CXCR4/SCN3B/OPRK1/SMR3A/ADCYAP1/EPHB1/PENK/GRIN2A/PHF24/SCN1A/TAFA4/NPY2R/TAC1/KCNA1/TRPA1
GOBP_HINDBRAIN_DEVELOPMENT	GOBP_HINDBRAIN_DEVELOPMENT	139	-0.553444	-1.39457	0.0204897	1	1	7740	tags=17%, list=13%, signal=15%	FAIM2/SCN5A/GLI1/PHOX2A/PHOX2B/ALDH1A2/ZNF423/DAB1/CNTN1/ATP1B2/CEND1/LEF1/SSTR3/SSTR2/PROX1/SHH/LMX1A/AGTR2/BMP5/LHX1/NEUROD1/CTNNA2/ASCL1/NEUROD2
GOBP_LEARNING	GOBP_LEARNING	130	-0.556161	-1.39218	0.0193854	1	1	11707	tags=31%, list=20%, signal=25%	GRIN1/FYN/STRA6/PRKAR2B/NPAS4/DRD2/CHRNB2/NLGN3/SYT11/NRXN1/DLG4/PRKN/DBH/PTN/SHANK1/SLC24A2/CNTNAP2/NRXN3/BCHE/MAP1A/SLC12A5/NTRK2/GPR88/DRD3/NRXN2/SLC7A11/FGF13/SLC8A3/GABRA5/PPP1R1B/CRH/NPTX2/ADGRB3/GRIN2A/PAK5/ATP1A2/NPS/TAC1/SORCS3/NEUROD2
GOMF_ODORANT_BINDING	GOMF_ODORANT_BINDING	116	0.522014	1.39173	0.0178411	1	1	3269	tags=24%, list=6%, signal=23%	OR8U1/OR5K4/OR8G2P/OR5F1/OR5D13/OR10R2/OR9G4/OR5I1/OR5M8/OR5M3/OR5AL1/OR5H15/OR8B3/OR8G3P/OR8G5/OR8G1/OR5W2/OR6B3/OBP2A/OR8K3/OR5H1/OR14C36/OR8J3/OR5J2/OR10Z1/OR8J2/OR5B3/OR14A2
GOCC_KERATIN_FILAMENT	GOCC_KERATIN_FILAMENT	95	-0.577494	-1.39164	0.0307527	1	1	7696	tags=38%, list=13%, signal=33%	KRT75/KRTAP1-5/KRT74/KRTAP4-2/KRTAP10-1/KRT85/KRTAP16-1/KRTAP10-6/KRTAP3-2/KRTAP12-3/KRTAP4-8/KRT76/KRT82/KRTAP12-1/KRTAP4-5/KRTAP10-7/KRTAP3-1/KRTAP4-3/KRT2/KRT71/KRTAP9-7/KRTAP1-1/KRTAP9-2/KRTAP9-8/KRTAP9-4/KRT73/KRTAP4-6/KRT72/KRTAP4-4/KRTAP5-3/KRTAP1-3/KRTAP3-3/KRTAP9-3/KRT77/KRTAP2-4/KRTAP2-1
GOCC_INTERMEDIATE_FILAMENT_CYTOSKELETON	GOCC_INTERMEDIATE_FILAMENT_CYTOSKELETON	255	-0.516538	-1.3881	0.0067898	1	1	5957	tags=25%, list=10%, signal=22%	PADI6/KRTAP17-1/KRT85/KRTAP16-1/KRTAP10-6/KRTAP3-2/KRTAP12-3/KRTAP21-1/KRTAP4-8/KRT76/KRT33B/KRT37/KRT24/KRT32/KRT82/KRTAP19-2/KRTAP15-1/KRTAP19-4/KRTAP19-3/KRTAP12-1/KRTAP4-5/KRT25/KRT34/KRTAP10-7/KRTAP3-1/KRTAP19-5/KRT39/LMNTD1/KRTAP4-3/KRTAP23-1/KRT35/KRT2/PRPH/KRTAP7-1/KRT71/KRTAP9-7/KRTAP1-1/KRTAP9-2/KRTAP9-8/KRT36/KRTAP6-1/KRTAP9-4/KRTAP11-1/KRT27/KRT73/KRTAP4-6/KRT72/KRTAP4-4/KRTAP5-3/KRTA…
GOBP_FC_RECEPTOR_MEDIATED_STIMULATORY_SIGNALING_PATHWAY	GOBP_FC_RECEPTOR_MEDIATED_STIMULATORY_SIGNALING_PATHWAY	144	-0.54662	-1.38283	0.0224107	1	1	17656	tags=50%, list=30%, signal=35%	IGLV3-19/PLCG1/IGLV3-25/PTPRJ/IGHG3/SYK/PLA2G6/IGKV1D-33/FGR/IGLV2-14/IGHV2-5/IGLV6-57/ELMO1/MYO1G/IGLC6/FCGR1A/CYFIP2/VAV1/FCGR3A/IGKV3D-11/IGKV3-15/HCK/IGLV1-40/WAS/IGKV2-28/IGKV1-16/IGHV4-34/IGLV2-11/WIPF3/IGHV3-33/NCKAP1L/IGLV2-8/IGHV3-53/IGLV1-44/IGHV4-39/FYN/IGHG1/IGLV7-43/IGLV2-23/IGLC2/PTPRC/IGLV1-51/IGKC/CD226/IGKV5-2/IGKV1D-12/IGKV1-5/IGHV3-30/IGKV1-17/IGHV3-7/IGLV3-21/IGLV1-47/IGHG2/IG…
GOCC_GLUTAMATERGIC_SYNAPSE	GOCC_GLUTAMATERGIC_SYNAPSE	308	-0.506749	-1.38272	0.00718592	1	1	17637	tags=42%, list=30%, signal=29%	ADORA2A/STX1A/CNIH2/SEPTIN11/PLCG1/DGKE/NLGN4X/SRGN/CRTC1/IL1RAPL2/PTPRS/WNT5A/GABRR1/PCLO/CAMK4/SPARC/P2RY4/CACNG2/SLITRK1/SHISA7/CSPG5/GHRL/LRRK2/ARC/ERC2/PLPPR4/ERBB4/BSN/PRR7/PLCB1/TSPOAP1/P2RX1/DNM3/NLGN1/NRP2/CBLN1/CNKSR2/GRIK2/ADCY1/JAK2/NPTXR/CDH11/LRRC4/NSG1/GRID1/GRIN3A/CLSTN2/HIP1/PCDH17/SHISA6/CORO1A/ATP2B1/STXBP1/FYN/APOE/RGS9/PRKAR2B/HPCA/DRD2/PTPRD/NLGN3/DLG4/SPARCL1/LRFN5/CNR1/ADA…
GOBP_LOCOMOTORY_BEHAVIOR	GOBP_LOCOMOTORY_BEHAVIOR	161	-0.538781	-1.37726	0.0179744	1	1	11501	tags=29%, list=19%, signal=24%	APOE/DSCAM/DRD2/CHRNB2/DLG4/PRKN/CXCL12/GAD1/SLURP1/TMOD1/DBH/IDO1/AVP/GDNF/ADAM22/ASTN1/FGF12/GPR88/ALK/DRD3/EFNB3/SOBP/ADCY8/DMRT3/NKX2-1/OPRD1/RASD2/NPY1R/KCNJ10/SLC4A10/FOXA2/PPP1R1B/OPRK1/DAB1/CEND1/NOVA1/CALB1/OTOG/PENK/NMS/LMX1A/PAK5/ATP1A2/NPY2R/FEZF2/MC3R/BSX
GOBP_ANTIGEN_RECEPTOR_MEDIATED_SIGNALING_PATHWAY	GOBP_ANTIGEN_RECEPTOR_MEDIATED_SIGNALING_PATHWAY	314	-0.503213	-1.3734	0.00781182	1	1	14271	tags=34%, list=24%, signal=26%	PRAM1/IGHV4-28/PRKCQ/MOG/IGHV1-18/IGHV3-43/WAS/TRBV12-3/IGHV4-34/LPXN/THY1/BTK/ZAP70/NFATC2/TRAV29DV5/IGHV3-33/IGHV2-26/SLA2/PAX5/FOXP3/NCKAP1L/IGHV3-53/IGHV3-20/GCSAML/IGHV4-39/FYB1/FYN/IGHG1/NFAM1/IGHV3-15/IGHV1-45/IGLC2/IGLL5/PTPRC/UBASH3A/IGKC/CD226/BMX/IGHV3-49/IGHV3-30/IGHV4-4/TESPA1/IGHV3-74/ITK/STAP1/CD3E/TRAV8-4/KLHL6/IGHV4-31/PDE4B/GRAP2/IGHV3-7/IGHV3-66/TRAC/LCK/CCR7/TRBC1/CD38/CD3D/CT…
GOBP_REGULATION_OF_SYNAPSE_ASSEMBLY	GOBP_REGULATION_OF_SYNAPSE_ASSEMBLY	95	-0.569911	-1.37337	0.0393939	1	1	11111	tags=47%, list=19%, signal=39%	MDGA1/SEMA4D/MEF2C/IL1RAPL2/NTN1/PTPRS/WNT5A/SLITRK1/DLG5/GHRL/LINGO2/NLGN1/SLITRK3/CBLN1/MUSK/BHLHB9/CLSTN2/CHRNB2/PTPRD/NLGN3/NRXN1/FLRT2/LRFN5/GRID2/GPC6/GPC4/PPP1R9A/AMIGO3/ROBO2/IL1RAPL1/NTRK2/SLITRK4/SYNDIG1/NTNG2/LRRC4B/SLITRK5/CUX2/ADGRB3/EPHB1/LRTM2/CBLN2/EPHA7/ASIC2/LRRTM3/LRRTM1
GOBP_REGULATION_OF_BIOMINERALIZATION	GOBP_REGULATION_OF_BIOMINERALIZATION	95	-0.568395	-1.36972	0.0393939	1	1	14843	tags=37%, list=25%, signal=28%	RFLNB/WNT10B/BMP2K/PKDCC/OSR1/MGP/AHSG/HEY2/DDR2/CCR1/ATP2B1/ENPP1/SLC8A1/TMEM119/LTF/PTN/ASPN/P2RX7/OMD/AMTN/PHOSPHO1/NELL1/GATA1/BMP4/FBN2/TWIST1/ENAM/BMP6/PTH/IFITM5/MMP20/STATH/UCMA/FGF23/AMELX
GOBP_NEUROPEPTIDE_SIGNALING_PATHWAY	GOBP_NEUROPEPTIDE_SIGNALING_PATHWAY	106	-0.55629	-1.36128	0.0480741	1	1	8532	tags=38%, list=14%, signal=32%	UTS2R/POMC/SORCS1/GLRA3/PCSK1N/PTH2/NXPH3/PROKR2/KISS1R/GLRA2/PROKR1/NPY6R/MCHR1/OPRD1/NPY1R/GPR149/OPRK1/GALR1/PNOC/SSTR3/GRPR/SSTR2/GPR139/ADCYAP1/TENM1/PENK/NPSR1/NMS/HCRTR2/CARTPT/PTGDR2/NPY2R/PDYN/GPR83/NPS/GALP/PPY/TAC1/SORCS3/NPVF
GOMF_GROWTH_FACTOR_RECEPTOR_BINDING	GOMF_GROWTH_FACTOR_RECEPTOR_BINDING	141	-0.537935	-1.35911	0.0330503	1	1	6729	tags=28%, list=11%, signal=25%	IL27RA/TLR9/IL37/IL12B/NRTN/JAK2/CD300LF/IL36B/PDGFRB/HIP1/EREG/IL12RB1/ARTN/FYN/FGF7/LINGO1/CSF3/FLRT2/FGF17/GDNF/CDH5/PDGFRA/IL2/IL21/IL36RN/FGF10/IL36A/IL36G/FGF21/IL9/FGF18/MS4A1/IL1F10/FGF9/FGF8/FGF23/FGF19/FGF20/FGF3/FGF4
GOBP_NEURON_MIGRATION	GOBP_NEURON_MIGRATION	145	-0.535604	-1.35669	0.0281083	1	1	10402	tags=29%, list=18%, signal=24%	PRKG1/SEMA6A/FZD3/TBX20/RELN/CXCL12/COL3A1/FLRT2/ASTN1/DCLK1/NTRK2/NTNG2/SCRT1/CCR4/FOXG1/FGFR1/TWIST1/FGF13/PHOX2B/BARHL1/MAP1B/GPM6A/GFRA3/NKX2-1/SCRT2/CXCR4/DAB1/NKX6-1/DRGX/DCC/NRG3/NDNF/TUBB2B/NRCAM/CAMK2B/SOX14/LHX1/DCX/FEZF2/CTNNA2/CCKAR/ASCL1
GOBP_MULTICELLULAR_ORGANISMAL_SIGNALING	GOBP_MULTICELLULAR_ORGANISMAL_SIGNALING	203	-0.514652	-1.35422	0.0366848	1	1	10366	tags=36%, list=17%, signal=30%	GJC1/SCN4B/CORIN/NPR2/KCNE1B/MAG/KCNMB2/ATP2B1/CACNG6/KCNJ11/SLC8A1/HCRT/NKX2-5/MIR328/KCNN2/KCNIP4/CACNA1I/SCN1B/PLN/AVP/ATP1A3/JAM3/RYR2/KCNJ5/KCNE4/FXYD1/SCN11A/CNTNAP2/CASQ2/FGF12/FXYD7/KCNE3/CACNG3/NTRK2/ATP2B3/GPR88/SCN5A/KCNA5/ANK2/SCN2B/FXYD6/ATP2B2/SCN9A/DMRT3/KCNE1/KCNA2/FXYD2/SLC8A3/CACNG5/KCNH6/SCN7A/CLDN19/SCN3B/CACNA1G/CACNG7/AGT/ATP1B2/KCNIP1/KCNK3/CHRM5/CACNG8/CASQ1/SCN4A/ATP1A4/K…
GOBP_REGULATION_OF_TRANS_SYNAPTIC_SIGNALING	GOBP_REGULATION_OF_TRANS_SYNAPTIC_SIGNALING	405	-0.484954	-1.35387	0.00527542	1	1	13770	tags=41%, list=23%, signal=32%	ADORA2A/STX1A/CNIH2/GIP/SERPINE2/PLCG1/DGKE/NLGN4X/SRGN/MEF2C/CRTC1/RIMS2/ADRA2A/PTPRS/SLC1A1/TYROBP/P2RY4/CACNG2/SHISA7/CSPG5/GHRL/LRRK2/ARC/KRAS/NEURL1/SNCAIP/LILRB2/ERC2/CAMK2A/SLC12A2/GRM2/NFATC4/GRM4/ACP4/CYP46A1/CRHR2/PLCB1/CHRNA7/P2RX1/KCNB1/BAIAP3/NLGN1/UNC13C/IGSF11/BRSK1/CBLN1/GRIK2/GRM6/ADCY1/MPP2/JAK2/CACNA1B/NPTXR/SYP/CDH11/RASGRF1/LRRC4/NSG1/GRID1/GRIN3A/CLSTN2/PRRT2/DGKI/DISC1/PCDH…
GOBP_EAR_DEVELOPMENT	GOBP_EAR_DEVELOPMENT	202	-0.512832	-1.35287	0.0363881	1	1	11708	tags=24%, list=20%, signal=20%	SLC17A8/EYA1/SOX2/LGR5/STRA6/HPCA/SIX2/RIPOR2/DCHS1/FZD3/TBX1/FAT4/LRIG1/KCNK2/TIFAB/ROR1/FOXI1/SPRY2/CXCL14/FOXG1/LHX3/SOBP/BMP4/TWIST1/FREM2/PHOX2B/ZIC1/DLX6/COL2A1/FGF10/GABRA5/NEUROG1/CYTL1/KCNK3/PROX1/DLX5/SHH/LIN7A/CALB1/PAX2/KCNQ4/FGF8/TCAP/HMX3/NEUROD1/OC90/OTOL1/FGF20/NOX3
GOMF_GROWTH_FACTOR_ACTIVITY	GOMF_GROWTH_FACTOR_ACTIVITY	162	-0.527799	-1.35278	0.0299401	1	1	7911	tags=23%, list=13%, signal=20%	CCN6/FGF12/PROK1/GDF11/CCN3/GDF5/IL2/TDGF1/GDF7/LEFTY2/BMP4/NTF3/FGF13/FGF14/BMP6/FGF10/ENDOU/AGT/OGN/FGF21/IL9/FGF18/TDGF1P3/DKK1/NRG3/HGF/IGF1/INHBE/FGF9/BMP5/FGF8/FGF23/AMELX/FGF19/FGF20/FGF3/FGF4/AMBN
GOBP_NEURAL_PRECURSOR_CELL_PROLIFERATION	GOBP_NEURAL_PRECURSOR_CELL_PROLIFERATION	138	-0.529859	-1.33388	0.0394161	1	1	14262	tags=30%, list=24%, signal=23%	GLI2/SMO/ID2/PITX3/DAGLA/TAFA1/POU3F3/SMARCD3/GJC2/ATF5/DISC1/PTPRZ1/CDON/ARTN/TAFA3/DRD2/FZD3/PTN/TOX/DISP3/FOXG1/GLI1/FGF13/ZNF423/SOX5/CEND1/SIX3/LEF1/PROX1/SHH/ADCYAP1/DCT/SOX10/EPHB1/KIF1A/EMX2/POU3F2/LHX1/FGF8/INSM1/KCNA1/ASCL1
GOBP_MEMBRANE_INVAGINATION	GOBP_MEMBRANE_INVAGINATION	136	-0.527644	-1.32439	0.0482456	1	1	17422	tags=57%, list=29%, signal=41%	IGHV3-38/RAC2/AIF1/IGHG3/IGHV3-72/RHOBTB1/SPIRE1/IGHV2-5/MSR1/XKR5/IGHV3-16/ELMO1/GULP1/IGLC6/FCGR1A/IGHV7-81/ITGAM/IGHV4-28/IGHV1-18/IGHV3-43/BIN2/MFGE8/IGHV4-34/IGHV3-33/IGHV2-26/NCKAP1L/IGHV3-53/IGHV3-20/ARHGAP25/ITGB2/IGHV4-39/IGHG1/XKR7/MEGF10/IGHV3-15/IGHV1-45/IGLC2/IGLL5/SYT11/IGKC/IGHV3-49/IGHV3-30/IGHV4-4/IGHV3-74/STAP1/IGHV4-31/IGHV3-7/IGHV3-66/TRBC1/IGHG2/IGLC3/IGHV7-4-1/IGLC7/TRBC2/IG…
GOBP_IMMUNOGLOBULIN_PRODUCTION	GOBP_IMMUNOGLOBULIN_PRODUCTION	197	-0.502747	-1.32177	0.0446549	1	1	15883	tags=47%, list=27%, signal=35%	IL10/IGLV6-57/IGKV1-8/IGKV2D-29/IGKV1D-17/RBP4/IGLV10-54/IGKV3D-11/CR1/PMS2P5/IL27RA/TLR9/IGKV3-15/TNFSF4/IGLV1-40/IGKV2-28/TRDV3/IGKV1-16/IGLV2-11/GAPT/BTK/IL33/FOXP3/IGLV2-8/IGLV1-44/IGKV1-9/IGLV7-43/TNFRSF4/SASH3/MZB1/IGLV2-23/TRAV18/PTPRC/IGLV1-51/IGKC/IGLV1-50/IGKV5-2/IGKV1D-12/C17orf99/IGKV1-5/CCR6/IGKV6D-21/IGKV1-17/IGKV1-13/IGLV3-9/VPREB3/TBX21/IGKV1D-43/IGLV3-16/IGLV3-21/IGLV1-47/TRDV1/I…
GOBP_AMINE_METABOLIC_PROCESS	GOBP_AMINE_METABOLIC_PROCESS	163	-0.51531	-1.32052	0.04329	1	1	11685	tags=23%, list=20%, signal=19%	ITGB2/SARDH/DRD2/CHRNB2/AOC1/MAOB/ATCAY/PRKN/DBH/IDO1/AOC3/AADAT/TDO2/PSMA8/DRD3/KMO/SLC7A11/RNF180/ACMSD/ODC1/DAO/HAND2/MOXD1/MOXD2P/VCAM1/CYP1A1/TPH2/SNCB/GRIN2A/TPH1/INS/TACR3/AGTR2/HTR1A/TRH/RTL4/INSM1/PNMT
GOBP_BONE_MINERALIZATION	GOBP_BONE_MINERALIZATION	112	-0.533042	-1.31831	0.0474777	1	1	17995	tags=46%, list=30%, signal=32%	COL1A2/S1PR1/GREM1/SRGN/MEF2C/FGFR2/LEP/FGR/BMPR1B/CLEC3B/TGFB3/LTBP3/ASGR2/RFLNB/SNX10/WNT10B/BMP2K/PKDCC/SMPD3/OSR1/MGP/AHSG/DDR2/CCR1/ATP2B1/ENPP1/SLC8A1/PTH1R/IBSP/TMEM119/LTF/PTN/GPC3/ASPN/P2RX7/OMD/PHOSPHO1/NELL1/GATA1/BMP4/FBN2/TWIST1/BMP6/AXIN2/PTH/ALOX15/RSPO2/IFITM5/IGF1/CER1/STATH/FGF23
GOBP_CELL_RECOGNITION	GOBP_CELL_RECOGNITION	225	-0.496345	-1.31469	0.0382514	1	1	15284	tags=48%, list=26%, signal=35%	COLEC12/IGLC6/MEGF8/DOCK8/FCN3/IGHV7-81/PECAM1/HAVCR2/TUB/PRSS55/IGHV4-28/FCN2/IGHV1-18/IGHV3-43/FCN1/TNN/MFGE8/IGHV4-34/NDN/PRF1/HVCN1/IGHV3-33/IGHV2-26/IGHV3-53/IGHV3-20/IGHV4-39/IGHG1/CCL21/DSCAM/MEGF10/IGHV3-15/NEXN/DOCK2/IGHV1-45/IGLC2/TEX101/IGLL5/IGKC/CD226/IZUMO1/MBL2/IGHV3-49/CNTN4/IGHV3-30/IGHV4-4/IGHV3-74/CD6/IGHV4-31/CNR1/IGHV3-7/IGHV3-66/CCR7/TRBC1/IGHG2/IGLC3/IGHV7-4-1/IGLC7/TRBC2/I…
GOBP_REGULATION_OF_SYNAPSE_STRUCTURE_OR_ACTIVITY	GOBP_REGULATION_OF_SYNAPSE_STRUCTURE_OR_ACTIVITY	214	-0.49559	-1.31252	0.047043	1	1	17693	tags=41%, list=30%, signal=29%	MDGA1/NGEF/SEMA4D/SEPTIN11/SRGN/MEF2C/IL1RAPL2/NTN1/PTPRS/WNT5A/SPARC/SLITRK1/DLG5/GHRL/LRRK2/ARC/NEURL1/LILRB2/IL10/NFATC4/ABI2/LINGO2/DNM3/NLGN1/SLITRK3/NRP2/SRCIN1/CBLN1/ADGRL1/ARHGEF15/MUSK/BHLHB9/CLSTN2/FRMPD4/DISC1/SLC17A8/FYN/APOE/ZNF804A/DRD2/TUBA1A/CHRNB2/PTPRD/NLGN3/NRXN1/IL10RA/RELN/FLRT2/LRFN5/PPFIA2/GRID2/PTN/GPC6/GPC4/PPP1R9A/AMIGO3/ROBO2/IL1RAPL1/LRP4/NTRK2/ZDHHC15/SLITRK4/SYNDIG1/…
GOBP_ORGANIC_HYDROXY_COMPOUND_TRANSPORT	GOBP_ORGANIC_HYDROXY_COMPOUND_TRANSPORT	271	-0.482843	-1.30257	0.0365359	1	1	12595	tags=28%, list=21%, signal=22%	CYP19A1/LILRB1/APOC1/SLC29A4/SLC5A1/AQP10/SLCO2B1/MTTP/FFAR3/APOE/STRA6/MAPK15/APOA2/DRD2/CHRNB2/SYT11/AKR1C1/MAOB/PRKN/MIR33A/CXCL12/CFTR/CNR1/GDNF/OSBPL6/SLC22A2/AQP1/C1QTNF1/ABCG4/CHGA/POMC/LIPC/HTR2A/PON1/STARD3/DRD3/SYT3/SYT5/SLC10A2/P2RY12/MIR301B/SLCO1C1/RAB3B/AQP2/KCNA2/ADRA2C/ABCA8/APOA1/SLC51B/BMP6/APOA5/PTCH1/SYT1/AGT/GALR1/CRH/ADRA2B/SHH/SCP2D1/CHRM5/APOC3/STAR/SLC22A1/SOAT2/SLCO1A2/S…
GOCC_CATION_CHANNEL_COMPLEX	GOCC_CATION_CHANNEL_COMPLEX	222	-0.490399	-1.29894	0.047749	1	1	10780	tags=30%, list=18%, signal=25%	GRIA4/GRIK4/DLG4/TRPC4/HCN2/KCNIP4/CACNA1I/SCN1B/PDE4B/KCNK2/SHANK1/RYR2/KCNJ5/KCNQ5/KCNE4/SCN11A/CPT1C/CNTNAP2/CASQ2/ABCC8/KCNJ1/KCNE3/CACNG3/KCNA3/SCN5A/KCNMA1/HTR3A/GRIK3/KCNA5/SCN2B/UNC80/SCN9A/SHISA8/KCNE1/KCNA2/GRIK5/CACNG5/KCNK4/SCN7A/SCN3B/CACNA1G/CACNG7/KCNN1/KCNA4/KCNIP1/HTR3B/PKD1L3/MICU3/CACNG8/CACNA1E/LRRC38/DPP6/SCN4A/KCNF1/LRRC55/TRPC5/GRIN2A/KCNJ4/SCN1A/KCNQ4/CACNA1S/GRIA2/KCNA6/D…
GOBP_ADAPTIVE_IMMUNE_RESPONSE_BASED_ON_SOMATIC_RECOMBINATION_OF_IMMUNE_RECEPTORS_BUILT_FROM_IMMUNOGLOBULIN_SUPERFAMILY_DOMAINS	GOBP_ADAPTIVE_IMMUNE_RESPONSE_BASED_ON_SOMATIC_RECOMBINATION_OF_IMMUNE_RECEPTORS_BUILT_FROM_IMMUNOGLOBULIN_SUPERFAMILY_DOMAINS	357	-0.466489	-1.28682	0.0329815	1	1	15987	tags=42%, list=27%, signal=31%	IGHV3-16/IL10/IGLV6-57/IL23A/FUT7/MYO1G/RFTN1/IGLC6/IL18R1/EBI3/FOXJ1/IGKV3D-11/IGHV7-81/CR1/IL27RA/HAVCR2/SPN/IL12B/LOXL3/IGHV4-28/IGKV3-15/PRKCQ/IGHV1-18/IGHV3-43/TNFSF4/IGLV1-40/WAS/CLC/IL1RL1/AIRE/IGKV2-28/IGKV1-16/IGHV4-34/IGLV2-11/PRF1/GAPT/BTK/LILRB1/IGHV3-33/IL33/IGHV2-26/C1QC/SLA2/FOXP3/IL12RB1/IGLV2-8/IGHV3-53/IGHV3-20/IGLV1-44/IGHV4-39/AZGP1/JAK3/IGHG1/IGLV7-43/SASH3/C1QA/IL7R/PLA2G4A/…
GOBP_POSITIVE_REGULATION_OF_CELL_ACTIVATION	GOBP_POSITIVE_REGULATION_OF_CELL_ACTIVATION	404	-0.456388	-1.27418	0.0256117	1	1	17457	tags=44%, list=29%, signal=31%	LGALS1/IGHV3-38/MEF2C/LEP/CCN2/AIF1/IGHG3/SYK/WNT5A/CD80/CD86/FGR/IGHV3-72/TYROBP/PIK3R6/IGHV2-5/LRRK2/SPHK2/CD4/LILRB2/IGHV3-16/IL10/PTPN22/IL23A/TLR6/IGLC6/CD320/DOCK8/EBI3/VAV1/KLRK1/SELP/IGHV7-81/CR1/IL27RA/HAVCR2/TLR9/SOX12/ITGAM/IL12B/HAMP/GLI2/IGHV4-28/PRKCQ/DPP4/CLECL1/IGHV1-18/IGHV3-43/TNFSF4/JAK2/IL1RL1/IL36B/LILRA2/EPO/PDGFRB/SIRPB1/IGHV4-34/THY1/BTK/ZAP70/LILRB1/NFATC2/IL2RA/IGHV3-33/…
GOBP_FOREBRAIN_DEVELOPMENT	GOBP_FOREBRAIN_DEVELOPMENT	357	-0.45821	-1.26398	0.0395778	1	1	9908	tags=20%, list=17%, signal=17%	RELN/CXCL12/FAT4/COL3A1/BCL11B/PTN/AQP1/RTN4RL1/DCLK1/SLIT2/CNTNAP2/ROBO2/TOX/NTRK2/CHD5/NEUROD6/SCN5A/ALK/FOXG1/TMEM108/LHX3/MAS1/GLI1/GDF7/P2RY12/SLC7A11/BMP4/FGF13/NKX2-1/SLC8A3/ALDH1A2/SLITRK5/FGF10/SLC4A10/CXCR4/DAB1/ATP1B2/SIX3/LEF1/SSTR3/CRH/SSTR2/PROX1/NKX2-6/DLX5/SHH/NRG3/SALL1/NDNF/ADCYAP1/DCT/PCDH9/KIF1A/EMX2/LHX8/LMX1A/RFX4/GHRH/PLXNA4/SOX3/ATP1A2/POU3F2/GSX1/LHX1/FGF8/FEZF2/KCNA1/NEU…
GOCC_NEURON_TO_NEURON_SYNAPSE	GOCC_NEURON_TO_NEURON_SYNAPSE	342	-0.458359	-1.26195	0.0473062	1	1	17874	tags=37%, list=30%, signal=26%	INPP4A/SHANK3/CPEB1/RAPGEF4/ADORA2A/STX1A/CNIH2/SEPTIN11/NLGN4X/CRTC1/PTPRS/SH2D5/SLC1A1/PCLO/CACNG2/SLITRK1/DLG5/SHISA7/ARC/NEURL1/MAGI2/KCND1/CAMK2A/PLPPR4/ERBB4/BSN/DLG2/PRR7/ADD2/DNM3/NLGN1/SLITRK3/SRCIN1/IGSF11/CNKSR2/GRIK2/DAGLA/ADCY1/MPP2/ANKS1B/ADGRL1/SPOCK1/LRRC4/GRID1/GRIN3A/CLSTN2/PRRT2/DGKI/DISC1/SHISA6/ITGA8/SAMD14/GRIN1/FYN/RGS9/BCL11A/DRD2/PTPRD/NLGN3/SLC8A1/SYT11/GRIK4/DLG4/LZTS1/…
GOBP_MUSCLE_TISSUE_DEVELOPMENT	GOBP_MUSCLE_TISSUE_DEVELOPMENT	371	-0.454922	-1.25781	0.0398936	1	1	13220	tags=24%, list=22%, signal=19%	PDGFRB/G6PD/GJC1/SGCB/POU4F1/OSR1/AKAP6/MSC/SCX/FOXH1/PAX5/ELN/HEY2/TNNI3/CDON/MYLK2/FOXL2/PI16/STRA6/IGFBP5/MYOZ1/MEGF10/SLC8A1/ACTC1/RIPOR2/NKX2-5/TBX20/TBX1/POPDC3/PLN/KCNK2/GATA4/RYR2/NEB/PDGFRA/ADAMTS9/WNT8A/MIR145/P2RX2/BVES/CSRP3/SMYD1/PGM5/RBM24/MYH11/FZD7/TBX2/TBX5/GLI1/MYOCD/BMP4/TWIST1/GATA5/PHOX2B/ALDH1A2/MYOZ2/SGCD/HDAC9/NPHS1/PTCH1/LEF1/KEL/ALPK2/WT1/MEOX2/PROX1/NKX2-6/DKK1/MYOD1/SH…
GOBP_REGULATION_OF_LYMPHOCYTE_ACTIVATION	GOBP_REGULATION_OF_LYMPHOCYTE_ACTIVATION	500	-0.431804	-1.22627	0.0488722	1	1	17457	tags=40%, list=29%, signal=29%	LGALS1/IGHV3-38/RAC2/MEF2C/CBLB/LEP/MERTK/AIF1/LRRC32/IGHG3/SLC46A2/SYK/CD80/CD86/FGR/IGHV3-72/TYROBP/CAMK4/PIK3R6/DLG5/TARM1/IGHV2-5/DTX1/CD4/LILRB2/IGHV3-16/IL10/PTPN22/IL23A/IGLC6/CD320/CYP26B1/DOCK8/EBI3/FOXJ1/VAV1/KLRK1/LAPTM5/IGHV7-81/CR1/IL27RA/HAVCR2/TLR9/SPN/SOX12/IL12B/LOXL3/GLI2/IGHV4-28/PRKCQ/DPP4/CLECL1/IGHV1-18/INHBA/IGHV3-43/TNFSF4/TCF7/SAMSN1/CLC/IL36B/IKZF3/EPO/SIRPB1/IGHV4-34/LG…

## Sheet: EFNA1_GSEA.result-KEGG
ID	Description	setSize	enrichmentScore	NES	pvalue	p.adjust	qvalue	rank	leading_edge	core_enrichment
KEGG_MELANOMA	KEGG_MELANOMA	71	-0.690934	-1.58438	0.00372057	0.489719	0.489719	6868	tags=21%, list=12%, signal=19%	FGFR1/FGF13/FGF14/FGF10/FGF21/FGF18/HGF/IGF1/FGF9/FGF8/FGF23/FGF19/FGF20/FGF3/FGF4
KEGG_REGULATION_OF_ACTIN_CYTOSKELETON	KEGG_REGULATION_OF_ACTIN_CYTOSKELETON	213	-0.544139	-1.45867	0.00526579	0.489719	0.489719	8778	tags=13%, list=15%, signal=11%	PDGFRA/CHRM3/TMSB4Y/ITGAL/FGF12/CHRM1/ITGA10/FGFR1/PAK3/FGF13/FGF14/MYL10/FGF10/FGF21/FGF18/CHRM5/MYL7/CHRM2/PAK5/INS/FGF9/FGF8/FGF23/FGF19/FGF20/MOS/FGF3/FGF4
KEGG_OLFACTORY_TRANSDUCTION	KEGG_OLFACTORY_TRANSDUCTION	387	0.42269	1.29663	0.0125622	0.778858	0.778858	4672	tags=21%, list=8%, signal=19%	OR8U1/OR8G2P/OR2F2/OR4C16/OR2T34/OR4L1/OR5F1/OR2M5/OR6X1/OR10X1/OR5D13/OR10R2/OR2M7/OR9G4/OR6C74/OR5I1/OR5M8/OR5M3/OR4P4/OR4K17/CLCA1/OR2T4/OR4F6/OR1A2/OR8G5/OR6C76/OR10A5/OR8G1/OR6V1/OR2T6/OR2M2/OR51B4/OR4K5/OR51G2/OR5T1/OR6B3/OR4F15/OR2G2/OR4D11/OR1S2/OR51V1/OR2T1/OR8K3/OR14C36/OR8J3/OR5J2/OR4N5/OR6F1/OR13C4/OR10Z1/OR13F1/OR51B2/OR4D6/OR1A1/OR2L3/OR5B3/OR4D5/OR51B5/OR7A10/OR52J3/OR9K2/OR51A7/OR…
KEGG_MAPK_SIGNALING_PATHWAY	KEGG_MAPK_SIGNALING_PATHWAY	267	-0.478343	-1.30067	0.0404858	1	1	8778	tags=14%, list=15%, signal=12%	FGF7/MAPK8IP1/DUSP2/RASGRP2/CACNA1I/FGF17/PDGFRA/PRKCB/PLA2G3/MAP4K1/PRKCG/FGF12/CACNG3/NTRK2/FGFR1/NTF3/FGF13/FGF14/CACNG5/FGF10/CACNA1G/CACNG7/FGF21/FGF18/CACNG8/CACNA1E/IL1R2/PLA2G2D/PTPN5/FGF9/CACNA1S/FGF8/FGF23/FGF19/FGF20/MOS/FGF3/FGF4

## Sheet: PPP1R14A_GSEA.result-GO
ID	Description	setSize	enrichmentScore	NES	pvalue	p.adjust	qvalue	rank	leading_edge	core_enrichment
GOCC_COLLAGEN_CONTAINING_EXTRACELLULAR_MATRIX	GOCC_COLLAGEN_CONTAINING_EXTRACELLULAR_MATRIX	423	0.58205	1.60953	2.0424e-06	0.0140293	0.0140293	12785	tags=51%, list=22%, signal=40%	OTOL1/ADIPOQ/AMELX/APOA4/COL2A1/CBLN4/FGB/F9/APOC3/COL26A1/ADAMTS8/GDF10/KNG1/LEFTY2/LAMA1/FGA/SPP2/APOH/TMEFF2/FGF9/OGN/FGG/PLG/INHBE/APOA1/F2/F7/CDH2/KRT1/MATN3/VTN/POSTN/AHSG/HRG/SERPINC1/VCAN/EGFLAM/NTNG1/MBL2/APCS/CILP/ZP1/NID2/FN1/ACAN/EMILIN1/SDC2/MMP9/SFRP2/OMD/SFRP1/EFEMP2/FGL1/ANGPTL5/COL5A1/THBS4/TMEFF1/PODN/SHH/CSPG4/GPC6/PRELP/PRSS1/ADAMTS5/COL14A1/LAMC3/COL11A2/DPT/SPARC/TGFBI/BGN/C…
GOBP_EXTERNAL_ENCAPSULATING_STRUCTURE_ORGANIZATION	GOBP_EXTERNAL_ENCAPSULATING_STRUCTURE_ORGANIZATION	396	0.57934	1.59731	7.08413e-06	0.0243304	0.0243304	14684	tags=49%, list=25%, signal=37%	MMP26/OTOL1/ADAMTS19/COL2A1/FGB/C6orf15/ADAMTS8/MMP10/MYH11/LAMA1/FGA/FGG/PLG/PRSS2/PTX3/ADAMTS16/MMP16/KLK2/MMP20/MATN3/VTN/POSTN/ITGA9/VCAN/EGFLAM/NTNG1/NPHS1/CPB2/NID2/FN1/MMP13/IBSP/ACAN/EMILIN1/MMP9/SFRP2/TTR/EFEMP2/MMP11/WT1/COL5A1/PRSS1/ADAMTS5/COL14A1/FKBP10/LAMC3/MMP3/COL11A2/DPT/SPARC/TGFBI/BGN/COL1A1/COL13A1/COL4A1/PDGFRA/ADAMTS12/COL4A2/THBS1/KLK4/COL6A3/COL10A1/ADAMTSL2/COL1A2/COL5A3…
GOBP_FIBROBLAST_GROWTH_FACTOR_RECEPTOR_SIGNALING_PATHWAY	GOBP_FIBROBLAST_GROWTH_FACTOR_RECEPTOR_SIGNALING_PATHWAY	113	0.686263	1.6978	7.72407e-05	0.11689	0.11689	10480	tags=32%, list=18%, signal=26%	MIR16-1/FGF4/FGF3/FGF20/FGF19/OTX2/FGF23/FGF8/FGF5/FGF9/TRIM71/MIR424/NOG/HHIP/PRDM14/THBS1/FGF18/FGF12/FGF7/SULF1/FGF10/SPRY4/FGFR1/FAT4/SMOC2/CCN2/FGF16/SULF2/FLRT2/SPRY2/KL/FGF21/APLN/FGF1/WNT5A/FGF2
GOMF_GLYCOSAMINOGLYCAN_BINDING	GOMF_GLYCOSAMINOGLYCAN_BINDING	228	0.613018	1.6298	7.21206e-05	0.11689	0.11689	10846	tags=41%, list=18%, signal=34%	REG3A/FGF4/DEFB106A/REG1B/APOA5/F11/SERPIND1/ADAMTS8/KNG1/APOH/RSPO2/LRTM2/FGF9/GREM2/F2/SUSD5/TENM1/VTN/POSTN/HRG/SERPINC1/VCAN/EGFLAM/HAPLN4/RSPO1/ELSPBP1/REG1A/BSPH1/EPYC/MPO/FN1/REG3G/BMP4/ACAN/SLIT3/SFRP1/EFEMP2/COL5A1/THBS4/SHH/PRELP/ADAMTS5/RSPO4/LRTM1/AZU1/BGN/COL13A1/THBS1/NELL1/COL5A3/LYVE1/PCOLCE/COMP/FGF7/ADAMTS15/DPYSL3/APOB/SULF1/FGF10/NDNF/TNFAIP6/FGFR1/ECM2/SMOC2/CCL23/ADAMTS1/CCN…
GOCC_ENDOPLASMIC_RETICULUM_LUMEN	GOCC_ENDOPLASMIC_RETICULUM_LUMEN	305	0.576473	1.56435	8.50855e-05	0.11689	0.11689	10632	tags=33%, list=18%, signal=28%	AMBN/BPIFB2/AMELX/NOTUM/APOA4/COL2A1/F9/FGF23/CHGB/APOA5/COL26A1/SERPIND1/KNG1/CHRDL1/AFP/FGA/SPP2/ALB/APOA2/FGG/BCHE/APOA1/F2/F7/CDH2/CASQ1/MATN3/CASQ2/AHSG/SERPINC1/VCAN/F10/FN1/BMP4/GIP/SDC2/ENAM/COL5A1/SHH/ADAMTS5/COL14A1/HRC/COLGALT2/FKBP10/COL11A2/COL1A1/EVA1A/COL13A1/COL4A1/COL4A2/THBS1/SCG2/COL6A3/LGALS1/COL10A1/COL1A2/COL5A3/COL4A6/COL15A1/SPON1/COL5A2/COL8A1/COL3A1/APOB/IGFBP7/CES1/MXRA…
GOCC_EXTRINSIC_COMPONENT_OF_MITOCHONDRIAL_INNER_MEMBRANE	GOCC_EXTRINSIC_COMPONENT_OF_MITOCHONDRIAL_INNER_MEMBRANE	15	0.913526	1.68132	0.000183593	0.154086	0.154086	634	tags=7%, list=1%, signal=7%	DUSP21
GOBP_RESPONSE_TO_FIBROBLAST_GROWTH_FACTOR	GOBP_RESPONSE_TO_FIBROBLAST_GROWTH_FACTOR	148	0.64628	1.65273	0.000246753	0.154086	0.154086	10580	tags=32%, list=18%, signal=26%	MIR16-1/FGF4/FGF3/FGF20/FGF19/OTX2/FGF23/FGF8/LHX1/FGF5/FGF9/TRIM71/MIR424/POSTN/NOG/HHIP/SFRP1/PRDM14/COL1A1/THBS1/FGF18/CCL2/FGF12/FGF7/SULF1/FGF10/SPRY4/NDNF/FGFR1/FAT4/SMOC2/CCN2/FGF16/SULF2/FLRT2/DLL4/SPRY2/KL/PTH/TNC/FGF21/APLN/FGF1/TBX1/WNT5A/FGF2/CXCL8
GOMF_SULFUR_COMPOUND_BINDING	GOMF_SULFUR_COMPOUND_BINDING	260	0.584412	1.56384	0.000186631	0.154086	0.154086	10846	tags=33%, list=18%, signal=27%	FGF4/DEFB106A/FGF20/GAL3ST3/SULT2A1/APOA5/F11/SERPIND1/ADAMTS8/KNG1/APOH/RSPO2/LRTM2/FGF9/GREM2/F2/TENM1/VTN/POSTN/HRG/HS3ST5/SERPINC1/RSPO1/ELSPBP1/BSPH1/MPO/FN1/BMP4/SLIT3/SFRP1/EFEMP2/COL5A1/THBS4/PRELP/ADAMTS5/RSPO4/LRTM1/AZU1/COL13A1/THBS1/NELL1/COL5A3/PCOLCE/COMP/OGDHL/FGF7/ADAMTS15/DPYSL3/APOB/FGF10/SOAT2/NDNF/FGFR1/CD34/ECM2/SMOC2/TKTL1/CCL23/ADAMTS1/CCN2/PRMT8/LTBP2/HPSE2/FBN1/SLIT1/NELL…
GOBP_EPITHELIAL_TUBE_MORPHOGENESIS	GOBP_EPITHELIAL_TUBE_MORPHOGENESIS	309	0.565493	1.537	0.000215078	0.154086	0.154086	12836	tags=32%, list=22%, signal=25%	MIR16-1/HAND1/NKX2-1/AGTR2/BMP5/FGF8/LHX1/TCAP/LAMA1/RSPO2/TRIM71/SEMA3E/MIR15B/ADAMTS16/HAND2/TCF21/GDF7/PAX2/NOG/EPHA7/PROX1/PGR/HHIP/YAP1/BMP4/EGF/WNT11/SFRP2/SFRP1/IRX1/WT1/EDNRA/TWIST1/LGR5/SALL1/SHH/HOXA11/SOSTDC1/COL4A1/ADAMTS12/NKX2-5/TBR1/GDNF/LEF1/DLC1/FGF10/WNT2/AR/SOX17/FAT4/WNT6/GREM1/OSR1/NOTO/TBX2/LBX1/PRICKLE1/WNT9B/SMO/NODAL/DLL1/ACVRL1/KDR/DLL4/ENG/GPC3/TIE1/SPRY2/TGFB2/FOXH1/TN…
GOBP_MUSCLE_CONTRACTION	GOBP_MUSCLE_CONTRACTION	352	0.557668	1.52861	0.000220432	0.154086	0.154086	13609	tags=39%, list=23%, signal=30%	SCN1A/STRIT1/CACNA1S/EDN3/DCANP1/CHRNA1/NPY2R/ADRA1A/ACTG2/DES/TCAP/ACTC1/ATP1A2/CNN1/MYH11/MYBPC1/SCN7A/CHRM2/MYBPC2/ACTA1/SCN5A/MYOCD/PLN/MYL7/SCN2B/ACTA2/LMOD1/CHRNG/CASQ1/MYL9/CASQ2/TACR3/FGF13/MYH2/SGCA/NEUROG1/MYL2/CACNA1G/MYL10/PTGER3/MIR145/MYLK/MYBPH/P2RX2/SLC8A3/NOS1/SPX/KCNA1/ACTN2/HSPB6/P2RX3/SCN4A/EDNRA/HRC/VIM/OXT/NKX2-5/MYH4/KCNJ8/MYL3/ANK2/COMP/GDNF/SMPX/MYH7/FGF12/STAC2/HTR2A/SUL…
GOBP_MUSCLE_SYSTEM_PROCESS	GOBP_MUSCLE_SYSTEM_PROCESS	453	0.524656	1.4564	0.000245527	0.154086	0.154086	13609	tags=34%, list=23%, signal=27%	SCN1A/STRIT1/CACNA1S/EDN3/DCANP1/CHRNA1/AGTR2/NPY2R/ADRA1A/ACTG2/DES/TCAP/ACTC1/ATP1A2/CNN1/MYH11/MYBPC1/SCN7A/CHRM2/MYBPC2/ACTA1/MIR15B/SCN5A/MYOCD/PLN/MYL7/PI16/MYMK/HAND2/IGF1/SCN2B/ACTA2/LMOD1/CHRNG/CASQ1/MYL9/CASQ2/TACR3/FGF13/MYH2/SGCA/NEUROG1/MYL2/CACNA1G/MYL10/PTGER3/MIR145/MYLK/MYBPH/P2RX2/SLC8A3/NOS1/SPX/KCNA1/ACTN2/HSPB6/P2RX3/SCN4A/EDNRA/MYOG/HRC/VIM/MYOD1/OXT/NKX2-5/MYH4/KCNJ8/MYL3/A…
GOBP_MEMBRANE_DISRUPTION_IN_OTHER_ORGANISM	GOBP_MEMBRANE_DISRUPTION_IN_OTHER_ORGANISM	11	0.931952	1.633	0.000333225	0.190744	0.190744	23	tags=18%, list=0%, signal=18%	DEFA5/DEFA6
GOBP_SNRNA_PROCESSING	GOBP_SNRNA_PROCESSING	36	0.797136	1.68227	0.000618565	0.230344	0.230344	2020	tags=14%, list=3%, signal=13%	SAGE2P/CT45A9/CT45A5/CT45A1/CT45A10
GOCC_INTEGRATOR_COMPLEX	GOCC_INTEGRATOR_COMPLEX	28	0.830373	1.68169	0.000593907	0.230344	0.230344	2020	tags=18%, list=3%, signal=17%	SAGE2P/CT45A9/CT45A5/CT45A1/CT45A10
GOBP_SNRNA_METABOLIC_PROCESS	GOBP_SNRNA_METABOLIC_PROCESS	47	0.764693	1.67424	0.000498055	0.230344	0.230344	2020	tags=11%, list=3%, signal=10%	SAGE2P/CT45A9/CT45A5/CT45A1/CT45A10
GOMF_HEPARIN_BINDING	GOMF_HEPARIN_BINDING	164	0.61397	1.58381	0.000587551	0.230344	0.230344	10846	tags=45%, list=18%, signal=36%	FGF4/DEFB106A/APOA5/F11/SERPIND1/ADAMTS8/KNG1/APOH/RSPO2/LRTM2/FGF9/GREM2/F2/TENM1/VTN/POSTN/HRG/SERPINC1/RSPO1/ELSPBP1/BSPH1/MPO/FN1/BMP4/SLIT3/SFRP1/EFEMP2/COL5A1/THBS4/PRELP/ADAMTS5/RSPO4/LRTM1/AZU1/COL13A1/THBS1/NELL1/COL5A3/PCOLCE/COMP/FGF7/ADAMTS15/APOB/FGF10/NDNF/FGFR1/ECM2/SMOC2/CCL23/ADAMTS1/CCN2/LTBP2/FBN1/SLIT1/NELL2/CTSG/FSTL1/CCN1/CLEC3B/LPL/CCN4/CRISPLD2/SELP/LIPG/PGF/SOD3/DEFB106B/…
GOBP_CARTILAGE_DEVELOPMENT	GOBP_CARTILAGE_DEVELOPMENT	184	0.596461	1.55416	0.00060468	0.230344	0.230344	10559	tags=31%, list=18%, signal=26%	FGF4/OTOR/AMELX/COL2A1/HAND1/BMP5/DLX2/CNMD/RSPO2/CHRDL2/CYTL1/HMGA2/HAND2/FRZB/MATN3/AXIN2/NOG/EPYC/BMP6/PTH1R/BMP4/WNT11/SFRP2/COL11A2/TGFBI/HOXA11/BGN/COL1A1/ADAMTS12/FGF18/MGP/COMP/SULF1/BMP8A/ADAMTS7/CHI3L1/LOXL2/CCN2/GREM1/OSR1/CCN1/EFEMP1/LUM/LTBP3/CER1/SULF2/CCN4/ACVRL1/SOX5/SERPINH1/NKX3-2/PTH/MEF2C/ZBTB16/WNT5A/FGF2/NPPC
GOBP_CONNECTIVE_TISSUE_DEVELOPMENT	GOBP_CONNECTIVE_TISSUE_DEVELOPMENT	242	0.582415	1.5454	0.000637143	0.230344	0.230344	10559	tags=29%, list=18%, signal=24%	FGF4/OTOR/AMELX/COL2A1/HAND1/BMP5/DLX2/CNMD/RSPO2/CHRDL2/CYTL1/HMGA2/HAND2/GDF7/ACTA2/FRZB/POU4F2/MATN3/AXIN2/NOG/EPYC/BMP6/PTH1R/BMP4/WNT11/SFRP2/WT1/COL5A1/TNMD/COL11A2/PDGFRB/TGFBI/HOXA11/BGN/COL1A1/ADAMTS12/FGF18/MGP/COMP/SELENOM/SULF1/PDGFB/PDGFD/BMP8A/ADAMTS7/CD34/CHI3L1/LOXL2/CCN2/GREM1/GPR4/OSR1/PPARGC1A/CCN1/EFEMP1/LUM/LTBP3/CER1/SULF2/CCN4/ACVRL1/SOX5/SERPINH1/NKX3-2/PTH/MEF2C/ZBTB16/WN…
GOBP_SKELETAL_SYSTEM_DEVELOPMENT	GOBP_SKELETAL_SYSTEM_DEVELOPMENT	485	0.508387	1.4144	0.000627181	0.230344	0.230344	12672	tags=30%, list=21%, signal=24%	FGF4/OTOR/AMELX/LECT2/COL2A1/DCANP1/HAND1/BMP5/FGF8/UCMA/DLX2/LHX1/CNMD/GDF10/SPP2/RSPO2/DLX1/CHRDL2/CYTL1/HMGA2/MMP16/HAND2/IGF1/FRZB/MATN3/AXIN2/AHSG/VCAN/NOG/HAPLN4/NEUROG1/SP5/EPYC/BMP6/PHEX/HHIP/PTH1R/SFRP4/MMP13/BMP4/ACAN/MSX2/WNT11/MMP9/SFRP2/SFRP1/THPO/TWIST1/CDH11/SHH/PRELP/ALPL/COL11A2/TGFBI/HOXA11/BGN/COL1A1/TMEM119/COL13A1/PDGFRA/ADAMTS12/EXTL1/FGF18/DLX5/COL10A1/IFITM5/COL1A2/MGP/FRE…
GOBP_POSITIVE_REGULATION_OF_NEURON_DIFFERENTIATION	GOBP_POSITIVE_REGULATION_OF_NEURON_DIFFERENTIATION	94	0.670555	1.61721	0.000732669	0.23354	0.23354	10449	tags=44%, list=18%, signal=36%	MIR511/NEUROD1/FGF20/LIN28A/FEZF2/FOXG1/BRINP3/DLX2/DAB1/DLX1/PCP4/TRPC5/GDF7/BRINP2/HEYL/PROX1/NEUROG1/BRINP1/BMP6/ZC4H2/BMP4/ATOH1/NGF/MAP1B/NKX2-5/CXCL12/TRPC6/NEUROD2/FGFR1/VWC2/NRCAM/NKX6-1/ETV5/MMD2/TIMP2/GPRC5B/ADRA2C/ZEB1/MEF2C/FEZ1/BEND6
GOBP_CARDIAC_MUSCLE_TISSUE_DEVELOPMENT	GOBP_CARDIAC_MUSCLE_TISSUE_DEVELOPMENT	208	0.579206	1.52522	0.000753616	0.23354	0.23354	12632	tags=32%, list=21%, signal=25%	FGF3/FGF20/HAND1/AGTR2/BMP5/NRAP/ADRA1A/FGF8/TCAP/ACTC1/MIR204/TBX5/MYH11/NKX2-6/MYOCD/PLN/PI16/IGF1/KCNK2/LRRC10/NOG/PROX1/MYL2/DKK1/ACTN2/YAP1/BMP4/WT1/PDGFRB/PDGFRA/NKX2-5/MYL3/MYH7/JPH2/HEY2/WNT2/ALPK2/GLI1/RGS4/GREM1/TBX2/SLC8A1/FHOD3/GJC1/DLL1/ADAMTS9/DLL4/ENG/ANKRD1/TGFB2/FOXH1/MEF2C/WNT5A/FGF2/FOXC2/SGCZ/GJA1/MYO18B/S1PR1/BMP10/OBSL1/FZD7/HEG1/TBX3/SGCD/TENM4/NDRG4
GOBP_REGULATION_OF_CELLULAR_RESPONSE_TO_GROWTH_FACTOR_STIMULUS	GOBP_REGULATION_OF_CELLULAR_RESPONSE_TO_GROWTH_FACTOR_STIMULUS	296	0.558284	1.51129	0.00078198	0.23354	0.23354	10807	tags=29%, list=18%, signal=24%	MIR16-1/FGF4/OTX2/NKX2-1/AGTR2/CNMD/CHRDL1/GREM2/SFRP5/BMPER/MIR15B/DLX1/MYOCD/MT3/MIR424/CIDEA/RASL11B/VTN/HRG/NOG/CCBE1/HHIP/SFRP4/ADGRA2/BMP4/EMILIN1/SFRP2/SFRP1/DKK3/TMEM108/TNMD/PRDM14/SOSTDC1/ASPN/ADAMTS12/THBS1/FGF18/VEGFC/ZNF423/ADAMTSL2/HTRA3/SULF1/FGF10/BAMBI/JCAD/SPRY4/CHRD/HTRA1/FGFR1/VWC2/TMEM204/SMOC2/FBN2/GREM1/CDH5/MIR140/FBN1/FSTL1/CCN1/FST/TFAP2B/FGF16/CER1/SULF2/DLL1/IL1B/SKOR2…
GOCC_SYNAPTIC_MEMBRANE	GOCC_SYNAPTIC_MEMBRANE	368	0.528243	1.4538	0.000776158	0.23354	0.23354	16220	tags=45%, list=27%, signal=33%	KCNC2/CHRNA1/LRRTM1/LRRTM3/ADRA1A/SORCS3/GRIA2/GRIA1/GABRG1/RPH3A/GSG1L/SLITRK3/CALB2/CHRM2/LRRTM4/RIMS4/GABRA5/RGS7BP/CDH8/GABRR1/LIN7A/CDH2/PTPRD/CACNG7/SHISA9/CACNG8/CHRNG/SLC6A2/SYT6/SNAP91/LRRC4B/GABRG3/EFNB3/CHRM5/GRIK3/GRIN2B/NTNG1/EPHA7/CACNG5/SLC8A3/GABRA3/SYT1/KCNA1/ZC4H2/ACTN2/CNTN5/CHRNA2/GRM3/P2RX3/LRFN2/GRID2/GRM7/ADCY8/GRIK5/SHISA6/GPM6A/CHRM4/COL13A1/HTR1B/RAPSN/LRFN5/SLC1A6/CNIH3…
GOCC_CONTRACTILE_FIBER	GOCC_CONTRACTILE_FIBER	231	0.577448	1.53172	0.000825797	0.23635	0.23635	14139	tags=40%, list=24%, signal=30%	AKAP4/SCN1A/CACNA1S/NRAP/MYH7B/ADRA1A/DES/TCAP/ACTC1/MYH11/MYBPC1/ACTA1/SCN5A/KLHL40/MYL7/LRRC10/ACTA2/LMOD1/CASQ1/MYOZ3/MYL9/CASQ2/MYH2/FHL5/MYL2/C10orf71/FBP2/IGFN1/ACTN2/PGM5/HRC/MYOD1/TIMP4/MYH4/KCNJ8/MYL3/ANK2/SMPX/MYH7/JPH2/MMP2/MYBPHL/FERMT2/SYNPO2/CALD1/SCN3B/MYOZ1/MYOZ2/ABRA/SLC8A1/TNNC2/PDLIM3/MYL4/STYXL2/FHOD3/ABCC9/DMD/TPM2/ARHGEF25/ANKRD1/CAVIN4/FBXL22/TNNI2/MYO18B/LMOD2/PDE4B/MYH1/B…
GOBP_MUSCLE_TISSUE_DEVELOPMENT	GOBP_MUSCLE_TISSUE_DEVELOPMENT	371	0.526957	1.45035	0.000911593	0.250469	0.250469	13403	tags=30%, list=23%, signal=24%	FGF3/FGF20/HAND1/CHRNA1/AGTR2/BMP5/NRAP/ADRA1A/FGF8/TCAP/ACTC1/MIR204/TBX5/MYH11/NKX2-6/ACTA1/MYOCD/KLHL40/PLN/VGLL2/PI16/IGF1/KCNK2/TCF21/RBM24/LRRC10/MYF6/ANKRD33/CASQ1/NOG/HEYL/NPHS1/PROX1/MYL2/MIR145/MYLK/P2RX2/DKK1/ACTN2/YAP1/BMP4/EFEMP2/WT1/TWIST1/PGM5/MYOG/SHH/PDGFRB/PDGFRA/MYOD1/NKX2-5/MYL3/MYH7/JPH2/LEF1/HEY2/WNT2/ALPK2/GLI1/RGS4/MYOZ1/GREM1/FOXL2/OSR1/TBX2/PPARGC1A/MYOZ2/POPDC2/SMO/SLC8…
GOCC_CATION_CHANNEL_COMPLEX	GOCC_CATION_CHANNEL_COMPLEX	222	0.567946	1.50443	0.00102803	0.271598	0.271598	13129	tags=41%, list=22%, signal=32%	SCN1A/OLFM3/KCNC2/KCNA6/HCN1/CACNA1S/KCNV1/DPP6/GRIA2/GRIA1/SCN7A/LRRC55/KCNF1/SCN5A/KCNQ2/SCN2B/KCNK2/TRPC5/CACNG7/SHISA9/CACNG8/ABCC8/CASQ2/DPP10/MICU3/KCNN1/GRIK3/GRIN2B/KCNJ6/CACNG5/CACNA1E/CACNA1G/SCN3A/NOS1/KCNA1/KCNMB1/SCN4A/GRIK5/SHISA6/CNIH3/PKD1L3/KCNA4/KCNJ8/KCND2/TRPC6/SCN4B/KCNE4/TRPC4/VWC2/SCN3B/KCNG2/KCNMA1/KCNS2/GRIA3/KCNH1/SCN11A/SHANK1/KCNMB4/SCN9A/ABCC9/UNC80/KCNH2/KCNG4/KCNMB2…
GOBP_BRANCHING_MORPHOGENESIS_OF_AN_EPITHELIAL_TUBE	GOBP_BRANCHING_MORPHOGENESIS_OF_AN_EPITHELIAL_TUBE	143	0.624492	1.58722	0.0011718	0.298116	0.298116	10723	tags=35%, list=18%, signal=29%	MIR16-1/NKX2-1/AGTR2/FGF8/LHX1/LAMA1/RSPO2/SEMA3E/MIR15B/ADAMTS16/TCF21/GDF7/PAX2/NOG/PGR/HHIP/YAP1/BMP4/EGF/SFRP2/WT1/EDNRA/SALL1/SHH/HOXA11/COL4A1/GDNF/LEF1/FGF10/WNT2/AR/FAT4/WNT6/GREM1/WNT9B/SMO/KDR/DLL4/ENG/GPC3/TIE1/SPRY2/TNC/FGF1/CCL11/NFATC4/WNT5A/FGF2/FOXC2/NRP1
GOMF_METALLOPEPTIDASE_ACTIVITY	GOMF_METALLOPEPTIDASE_ACTIVITY	184	0.58158	1.51538	0.00133108	0.326541	0.326541	13170	tags=36%, list=22%, signal=28%	MMP26/DPEP1/ADAM2/ADAMTS19/CLCA1/ADAMTS8/MMP10/LVRN/ADAMTS16/MMP16/ECE2/MMP20/CPN1/TRHDE/CPB2/PHEX/DPEP3/MMP13/ENPEP/MMP9/MMP11/ADAMTS5/CPXM1/MMP3/ECEL1/ADAMTS12/ADAMTSL2/ADAM33/ADAM12/FOLH1/XPNPEP2/ADAMTS15/MMP2/ADAMTS2/PAPPA/ADAMTS7/MMP1/CPXM2/ADAMTS1/CPA4/MEP1A/CPA1/MMP8/ADAMTS10/ADAMTS9/MMP23B/ADAM29/TLL1/TRABD2B/ASTL/ADAM23/CPQ/NAALADL1/CPA5/CPE/TRABD2A/LMLN2/FOLH1B/VASH1/DPEP2/MMP14/ADAMTS3…
GOBP_MORPHOGENESIS_OF_A_BRANCHING_STRUCTURE	GOBP_MORPHOGENESIS_OF_A_BRANCHING_STRUCTURE	186	0.592337	1.5435	0.00149688	0.354553	0.354553	10723	tags=32%, list=18%, signal=26%	MIR16-1/NKX2-1/AGTR2/FGF8/DLX2/LHX1/LAMA1/RSPO2/SEMA3E/MIR15B/HGF/ADAMTS16/TCF21/GDF7/PAX2/NOG/EPHA7/PROX1/SOX10/PGR/HHIP/YAP1/BMP4/EGF/SFRP2/SFRP1/WT1/EDNRA/SALL1/SHH/HOXA11/COL13A1/COL4A1/GDNF/FGF7/LEF1/SULF1/FGF10/WNT2/AR/FAT4/WNT6/GREM1/WNT9B/SMO/KDR/DLL4/ENG/GPC3/TIE1/SPRY2/TNC/FGF1/CCL11/NFATC4/WNT5A/FGF2/FOXC2/NRP1
GOCC_TRANSPORTER_COMPLEX	GOCC_TRANSPORTER_COMPLEX	338	0.523119	1.43215	0.00162775	0.372702	0.372702	13129	tags=36%, list=22%, signal=28%	SCN1A/OLFM3/KCNC2/KCNA6/HCN1/CACNA1S/KCNV1/CHRNA1/BEST3/DPP6/GRIA2/GRIA1/GABRG1/ATP1A2/SCN7A/LRRC55/KCNF1/SCN5A/GABRA5/ATP1A4/PLN/KCNQ2/SCN2B/GABRR1/KCNK2/TRPC5/CACNG7/SHISA9/CACNG8/ABCC8/CASQ2/DPP10/MICU3/GABRG3/KCNN1/ATP1B2/GRIK3/GRIN2B/KCNJ6/CACNG5/CACNA1E/CACNA1G/SCN3A/GABRA3/NOS1/KCNA1/CHRNA2/GRID2/KCNMB1/SCN4A/ATP12A/GRIK5/SHISA6/CNIH3/PKD1L3/KCNA4/KCNJ8/TTYH1/CLCNKA/KCND2/TRPC6/GLRA2/SCN4B…
GOBP_ODONTOGENESIS	GOBP_ODONTOGENESIS	123	0.636926	1.59242	0.00187028	0.389301	0.389301	10377	tags=36%, list=17%, signal=30%	FGF4/AMBN/AMELX/HAND1/FGF8/DLX2/RSPO2/LHX8/SCN5A/DLX1/HAND2/MMP20/AXIN2/PHEX/BMP4/ENAM/TWIST1/SHH/ADAMTS5/ALPL/COL1A1/SOSTDC1/ASPN/PDGFRA/KLK4/COL1A2/AQP1/LEF1/FGF10/HTRA1/CD34/TNFRSF11B/WNT6/ID3/OSR1/TSPEAR/FST/LRP4/SMO/GNAO1/LAMB1/TGFB2/TNC/TBX1
GOMF_GROWTH_FACTOR_ACTIVITY	GOMF_GROWTH_FACTOR_ACTIVITY	162	0.590015	1.52317	0.00176549	0.389301	0.389301	10480	tags=36%, list=18%, signal=30%	FGF4/FGF3/AMBN/FGF20/FGF19/AMELX/GH2/FGF23/BMP5/FGF8/GDF10/LEFTY2/FGF5/FGF9/OGN/INHBE/HGF/IGF1/F2/GDF7/FGF13/REG1A/DKK1/BMP6/BMP4/EGF/CSHL1/NGF/THPO/THBS4/FGF18/VEGFC/CXCL12/PROK1/GDNF/FGF12/FGF7/PDGFB/FGF14/FGF10/CLEC11A/EPGN/PDGFD/BMP8A/GH1/IL3/CCN2/NRG3/EFEMP1/NODAL/FGF16/IGF2/VGF/PGF/TGFB2/FGF21/FGF1/INHBB/FGF2
GOBP_MESENCHYME_DEVELOPMENT	GOBP_MESENCHYME_DEVELOPMENT	287	0.54208	1.45929	0.00183826	0.389301	0.389301	13399	tags=33%, list=23%, signal=26%	TSPY2/AMELX/EDN3/HAND1/NKX2-1/BMP5/FGF8/ACTG2/ACTC1/TBX5/SEMA3E/ACTA1/HGF/HMGA2/HAND2/TMEM100/TCF21/RBM24/CDH2/ACTA2/EPHA3/FRZB/PAX2/AXIN2/DACT3/NOG/HEYL/SOX10/FN1/YAP1/BMP4/WNT16/WNT11/SFRP2/SFRP1/WT1/EDNRA/TWIST1/SHH/PDGFRB/COL1A1/SEMA5B/GDNF/LEF1/FGF10/HEY2/BNC2/WNT2/FERMT2/BAMBI/FGFR1/LOXL2/GREM1/OSR1/EDNRB/TBX2/SMO/NODAL/CER1/IL1B/HEY1/ACVRL1/ENG/SPRY2/SEMA6D/TGFB1I1/TGFB2/DLL3/HPN/FOXH1/MEF…
GOBP_MODULATION_OF_PROCESS_OF_OTHER_ORGANISM	GOBP_MODULATION_OF_PROCESS_OF_OTHER_ORGANISM	123	0.634103	1.58536	0.002046	0.413353	0.413353	7273	tags=11%, list=12%, signal=9%	DEFA5/DEFA6/REG3A/REG1B/CRP/PTX3/HMGA2/REG1A/APCS/REG3G/AQP1/LEF1/CLEC4M
GOBP_RESPONSE_TO_FUNGUS	GOBP_RESPONSE_TO_FUNGUS	53	0.730889	1.62558	0.00245049	0.480926	0.480926	4855	tags=19%, list=8%, signal=17%	DEFA5/DEFA6/DEFB114/DEFB106A/DEFB119/PTX3/DCD/PLA2G5/HRG/MPO
GOBP_NEPHRON_DEVELOPMENT	GOBP_NEPHRON_DEVELOPMENT	138	0.614047	1.55618	0.00274062	0.508793	0.508793	10515	tags=37%, list=18%, signal=30%	UMOD/ADIPOQ/POU3F3/AGTR2/FGF8/LHX1/ADAMTS16/TCF21/ACTA2/PAX2/NOG/HEYL/NPHS1/YAP1/BMP4/PTPRO/ENPEP/WNT11/IRX1/WT1/SALL1/SHH/PDGFRB/HOXA11/PDGFRA/GDNF/SULF1/PDGFB/PDGFD/CD34/FAT4/WNT6/GREM1/GPR4/OSR1/WNT9B/SMO/TFAP2B/TEK/SULF2/DLL1/ANGPT2/DCHS2/NID1/GPC3/MEF2C/FGF1/ANGPT1/KIF26B/FGF2/FOXC2
GOBP_REGULATION_OF_TRANS_SYNAPTIC_SIGNALING	GOBP_REGULATION_OF_TRANS_SYNAPTIC_SIGNALING	405	0.500062	1.38122	0.00273794	0.508793	0.508793	12985	tags=31%, list=22%, signal=24%	ADIPOQ/NPY2R/TAC1/ADRA1A/SORCS3/GRIA1/ATP1A2/CRH/CA7/CALB2/SCTR/RIMS4/BCHE/LGI1/NPAS4/CDH2/PTPRD/CACNG7/SHISA9/CACNG8/JPH4/STXBP5L/GRIK3/GRIN2B/PHF24/DLGAP1/NTNG1/CACNG5/NPTX1/TUBB2B/SLC8A3/GRM4/SYT1/GRM3/GIP/P2RX3/LRFN2/GRID2/NGF/GRM7/TMEM108/CDH11/ADCY8/GRIK5/ADGRB1/SHISA6/NPS/HTR1B/RAPSN/GRM8/RETN/NPY5R/MAP1B/OXT/CCL2/JPH3/GRM1/LAMA2/HTR2A/FGF14/PPFIA2/NEUROD2/PCDH17/UNC13A/DGKI/CUX2/SNCG/CLST…
GOMF_EXTRACELLULAR_MATRIX_STRUCTURAL_CONSTITUENT	GOMF_EXTRACELLULAR_MATRIX_STRUCTURAL_CONSTITUENT	170	0.58879	1.52186	0.00287949	0.520505	0.520505	10859	tags=54%, list=18%, signal=44%	OTOL1/AMBN/UMOD/ADIPOQ/AMELX/COL2A1/FGB/LAMA1/FGA/OGN/FGG/TECTB/MATN3/VTN/POSTN/VCAN/UMODL1/CILP/NID2/FN1/ACAN/EMILIN1/EFEMP2/ENAM/COL5A1/PODN/PRELP/COL14A1/COL11A2/DPT/SPARC/TGFBI/BGN/COL1A1/COL13A1/COL4A1/ASPN/COL4A2/THBS1/COL6A5/COL6A3/COL10A1/COL1A2/COL5A3/MGP/COL4A6/LAMA2/PCOLCE/MFAP4/COL15A1/COMP/SPON1/MFAP5/COL5A2/COL8A1/COL3A1/IGFBP7/MFAP2/LAMA4/MFGE8/FBLN5/AEBP1/EMILIN3/CHI3L1/FBN2/LTBP2…
GOMF_METALLOENDOPEPTIDASE_ACTIVITY	GOMF_METALLOENDOPEPTIDASE_ACTIVITY	107	0.634203	1.54477	0.00304294	0.535947	0.535947	12588	tags=40%, list=21%, signal=32%	MMP26/ADAM2/ADAMTS19/ADAMTS8/MMP10/ADAMTS16/MMP16/ECE2/MMP20/PHEX/MMP13/MMP9/MMP11/ADAMTS5/MMP3/ECEL1/ADAMTS12/ADAMTSL2/ADAM33/ADAM12/ADAMTS15/MMP2/ADAMTS2/PAPPA/ADAMTS7/MMP1/ADAMTS1/MEP1A/MMP8/ADAMTS10/ADAMTS9/MMP23B/ADAM29/TLL1/TRABD2B/ASTL/ADAM23/TRABD2A/LMLN2/MMP14/ADAMTS3/ADAM19/MMP17
GOBP_ODONTOGENESIS_OF_DENTIN_CONTAINING_TOOTH	GOBP_ODONTOGENESIS_OF_DENTIN_CONTAINING_TOOTH	84	0.659327	1.57156	0.00313904	0.539051	0.539051	10377	tags=35%, list=17%, signal=29%	FGF4/AMBN/AMELX/HAND1/FGF8/DLX2/RSPO2/LHX8/SCN5A/DLX1/HAND2/MMP20/BMP4/ENAM/SHH/SOSTDC1/PDGFRA/KLK4/LEF1/FGF10/HTRA1/TNFRSF11B/WNT6/FST/LRP4/SMO/GNAO1/TNC/TBX1
GOBP_COLLAGEN_METABOLIC_PROCESS	GOBP_COLLAGEN_METABOLIC_PROCESS	109	0.624307	1.52658	0.00322832	0.540862	0.540862	12588	tags=42%, list=21%, signal=33%	MIR218-1/MMP26/AMELX/MMP10/PRSS2/MMP16/F2/MMP20/MIR145/MMP13/BMP4/EMILIN1/MMP9/MMP11/COL5A1/VIM/MMP3/PDGFRB/COL1A1/COL13A1/COL1A2/MRC2/MFAP4/COL15A1/MMP2/ADAMTS2/F2R/MMP1/CCN2/FAP/MIR29A/CTSK/MMP8/COL19A1/ENG/CYP7A1/MMP23B/SERPINH1/RCN3/NPPC/P3H3/P3H1/MMP14/P3H4/ADAMTS3/MMP17
GOBP_NEGATIVE_REGULATION_OF_I_KAPPAB_KINASE_NF_KAPPAB_SIGNALING	GOBP_NEGATIVE_REGULATION_OF_I_KAPPAB_KINASE_NF_KAPPAB_SIGNALING	49	0.727075	1.61035	0.00338436	0.553504	0.553504	2936	tags=6%, list=5%, signal=6%	MIR16-1/ADIPOQ/MIR15B
GOBP_REGULATION_OF_CONNECTIVE_TISSUE_REPLACEMENT	GOBP_REGULATION_OF_CONNECTIVE_TISSUE_REPLACEMENT	14	0.875506	1.59262	0.00355562	0.555081	0.555081	2936	tags=14%, list=5%, signal=14%	MIR16-1/MIR15B
GOBP_NEGATIVE_REGULATION_OF_CELLULAR_RESPONSE_TO_GROWTH_FACTOR_STIMULUS	GOBP_NEGATIVE_REGULATION_OF_CELLULAR_RESPONSE_TO_GROWTH_FACTOR_STIMULUS	110	0.626326	1.53923	0.00355028	0.555081	0.555081	10807	tags=35%, list=18%, signal=29%	MIR16-1/AGTR2/CNMD/CHRDL1/GREM2/BMPER/DLX1/MIR424/HRG/NOG/ADGRA2/EMILIN1/SFRP2/SFRP1/TNMD/PRDM14/SOSTDC1/ADAMTS12/THBS1/HTRA3/SULF1/BAMBI/SPRY4/CHRD/HTRA1/VWC2/GREM1/FBN1/CER1/SULF2/SKOR2/SPRY2/RBPMS2/DCN/FSTL3/APLN/WNT5A/FGF2/MMRN2
GOBP_INNATE_IMMUNE_RESPONSE_IN_MUCOSA	GOBP_INNATE_IMMUNE_RESPONSE_IN_MUCOSA	27	0.792673	1.59745	0.00374932	0.572313	0.572313	1504	tags=11%, list=3%, signal=11%	DEFA5/DEFA6/APOA4
GOCC_POSTSYNAPTIC_MEMBRANE	GOCC_POSTSYNAPTIC_MEMBRANE	265	0.535666	1.43751	0.00385324	0.575389	0.575389	13788	tags=41%, list=23%, signal=31%	KCNC2/CHRNA1/LRRTM1/LRRTM3/ADRA1A/SORCS3/GRIA2/GRIA1/GABRG1/RPH3A/GSG1L/SLITRK3/CHRM2/LRRTM4/GABRA5/RGS7BP/GABRR1/LIN7A/CDH2/CACNG7/SHISA9/CACNG8/CHRNG/LRRC4B/GABRG3/EFNB3/CHRM5/GRIK3/GRIN2B/EPHA7/CACNG5/SLC8A3/GABRA3/KCNA1/ZC4H2/ACTN2/CHRNA2/GRM3/LRFN2/GRID2/GRM7/GRIK5/SHISA6/CHRM4/COL13A1/RAPSN/LRFN5/CNIH3/GABBR2/GRM1/ANK2/HTR2A/KCND2/GLRA2/PCDH17/F2R/CHRNB3/CLSTN2/GRID1/TENM2/GRM5/P2RX6/GABRD/…
GOBP_NCRNA_3_END_PROCESSING	GOBP_NCRNA_3_END_PROCESSING	50	0.715067	1.58266	0.00441679	0.607435	0.607435	2020	tags=10%, list=3%, signal=10%	SAGE2P/CT45A9/CT45A5/CT45A1/CT45A10
GOBP_POSITIVE_REGULATION_OF_CYTOPLASMIC_TRANSLATION	GOBP_POSITIVE_REGULATION_OF_CYTOPLASMIC_TRANSLATION	12	0.875412	1.55868	0.00434861	0.607435	0.607435	1247	tags=8%, list=2%, signal=8%	LIN28A
GOBP_KIDNEY_EPITHELIUM_DEVELOPMENT	GOBP_KIDNEY_EPITHELIUM_DEVELOPMENT	131	0.604358	1.52451	0.00428854	0.607435	0.607435	12007	tags=35%, list=20%, signal=28%	UMOD/ADIPOQ/POU3F3/AGTR2/FGF8/LHX1/BMPER/ADAMTS16/TCF21/PAX2/NOG/HEYL/NPHS1/EPHA7/CRLF1/YAP1/BMP4/PTPRO/WNT11/SFRP1/IRX1/WT1/SALL1/SHH/HOXA11/GDNF/CD34/FAT4/WNT6/GREM1/OSR1/WNT9B/SMO/TFAP2B/CER1/DLL1/GPC3/MEF2C/FGF1/KIF26B/FGF2/FOXC2/CALB1/CITED1/GDF11/PECAM1
GOBP_MUSCLE_ORGAN_DEVELOPMENT	GOBP_MUSCLE_ORGAN_DEVELOPMENT	317	0.51145	1.39438	0.00442156	0.607435	0.607435	13403	tags=30%, list=23%, signal=24%	FGF3/DCANP1/HAND1/CHRNA1/TCF23/FGF8/TCAP/ACTC1/ACTA1/MYOCD/KLHL40/VGLL2/MYMK/IGF1/UNC45B/TCF21/RBM24/MYF6/ANKRD33/CASQ1/TAGLN/NOG/HEYL/SGCA/NPHS1/PROX1/NEUROG1/MYL2/MIR145/MYLK/P2RX2/BMP4/EFEMP2/WT1/TWIST1/MYOG/SHH/ADGRB1/FHL1/MYOD1/COL6A3/NKX2-5/MYL3/LAMA2/ITGA11/MYH7/JPH2/LEF1/PAX3/HEY2/WNT2/CNTFR/ID3/MYOZ1/FOXL2/LBX1/MYOZ2/POPDC2/SMO/COL19A1/IGF2/DLL1/DMD/DLL4/ENG/ANKRD1/CACNA1H/HDAC9/CAVIN4/T…
GOBP_DEFENSE_RESPONSE_TO_FUNGUS	GOBP_DEFENSE_RESPONSE_TO_FUNGUS	39	0.747054	1.58892	0.00478324	0.644237	0.644237	4855	tags=23%, list=8%, signal=21%	DEFA5/DEFA6/DEFB114/DEFB106A/DEFB119/DCD/PLA2G5/HRG/MPO
GOBP_NEGATIVE_REGULATION_OF_HEART_RATE	GOBP_NEGATIVE_REGULATION_OF_HEART_RATE	11	0.881675	1.5449	0.0050262	0.65827	0.65827	4882	tags=45%, list=8%, signal=42%	AGTR2/TAC1/ADRA1A/PLN/SPX
GOBP_UROGENITAL_SYSTEM_DEVELOPMENT	GOBP_UROGENITAL_SYSTEM_DEVELOPMENT	320	0.514079	1.40413	0.0050791	0.65827	0.65827	10515	tags=27%, list=18%, signal=22%	LIN28A/UMOD/ADIPOQ/POU3F3/AGTR2/FGF8/LHX1/BMPER/MYOCD/ADAMTS16/TCF21/ACTA2/PAX2/NOG/HEYL/NPHS1/EPHA7/PROX1/CRLF1/BMP6/YAP1/BMP4/PTPRO/ENPEP/WNT11/MMP9/SFRP1/IRX1/GREB1L/WT1/LGR5/SALL1/SHH/PDGFRB/HOXA11/COL4A1/PDGFRA/CYP4A11/PKD1L3/KCNJ8/GDNF/SULF1/PDGFB/FGF10/AR/PDGFD/SOX17/CD34/PLAG1/FAT4/GLI1/WNT6/ID3/ADAMTS1/GREM1/GPR4/SERPINF1/OSR1/FBN1/EMX2/WNT9B/DYNC2H1/LRP4/SMO/TFAP2B/CER1/TEK/SULF2/DLL1/A…
GOBP_AXONEME_ASSEMBLY	GOBP_AXONEME_ASSEMBLY	76	-0.592772	-1.59023	0.00519643	0.661005	0.661005	10352	tags=50%, list=17%, signal=41%	LRRC6/CCDC151/DNAH1/DNAAF3/IQCG/PLA2G3/SPEF1/SPAG1/JHY/DNAH5/DNAI3/LRGUK/CFAP206/HOATZ/CFAP69/TTLL3/CFAP65/CCDC103/CCDC40/TTC25/CFAP157/ZMYND10/RSPH1/CFAP43/FOXJ1/TEKT2/CCDC114/RSPH4A/CFAP73/DNAH7/DNAAF6/DNAI1/CFAP100/DNAJB13/DAW1/HYDIN/CFAP46/DRC1
GOBP_BIOLOGICAL_PROCESS_INVOLVED_IN_INTERACTION_WITH_SYMBIONT	GOBP_BIOLOGICAL_PROCESS_INVOLVED_IN_INTERACTION_WITH_SYMBIONT	92	0.638266	1.53496	0.00585991	0.670862	0.670862	6959	tags=18%, list=12%, signal=16%	DEFA5/CFHR2/CFHR5/CRP/PLG/PTX3/DCD/HMGA2/F2/HRG/CFHR1/APCS/FN1/REG3G/AZU1/AQP1/LEF1
GOCC_I_BAND	GOCC_I_BAND	134	0.603901	1.5243	0.00553785	0.670862	0.670862	14128	tags=43%, list=24%, signal=33%	AKAP4/SCN1A/CACNA1S/NRAP/ADRA1A/DES/TCAP/ACTC1/SCN5A/KLHL40/CASQ1/MYOZ3/MYL9/CASQ2/FHL5/C10orf71/FBP2/IGFN1/ACTN2/PGM5/HRC/MYL3/ANK2/MYH7/JPH2/FERMT2/SYNPO2/SCN3B/MYOZ1/MYOZ2/SLC8A1/PDLIM3/FHOD3/DMD/ANKRD1/CAVIN4/FBXL22/MYO18B/PDE4B/BMP10/OBSL1/PARVB/FLNC/DST/NEXN/PDLIM7/SMTNL2/FLNA/RYR1/RTN2/CACNA1C/ACTN1/NEB/PPP1R12B/FHL3/TRIM54/SYNC/CSRP1
GOMF_GROWTH_FACTOR_RECEPTOR_BINDING	GOMF_GROWTH_FACTOR_RECEPTOR_BINDING	141	0.594039	1.50937	0.00577525	0.670862	0.670862	10480	tags=24%, list=18%, signal=20%	FGF4/FGF3/FGF20/FGF19/FGF23/FGF8/FGF5/FGF9/EGF/LINGO1/PDGFRB/PDGFRA/FGF18/VEGFC/GDNF/FGF7/PDGFB/FGF10/EPGN/PDGFD/IL3/GREM1/CDH5/ESM1/EFEMP1/FGF16/IL1B/FLRT2/KL/PGF/FGF21/ITGA5/FGF1/FGF2
GOBP_REGULATION_OF_NEURON_DIFFERENTIATION	GOBP_REGULATION_OF_NEURON_DIFFERENTIATION	190	0.5608	1.46334	0.00584457	0.670862	0.670862	10449	tags=29%, list=18%, signal=24%	MIR511/NEUROD1/FGF20/LIN28A/FEZF2/FOXG1/SOX3/BRINP3/DLX2/DAB1/ZNF536/DLX1/PCP4/TRPC5/GDF7/BRINP2/POU4F2/HEYL/PROX1/NEUROG1/DKK1/BRINP1/BMP6/ZC4H2/BMP4/SFRP2/ATOH1/NGF/SFRP1/SHH/MAP1B/NKX2-5/MAG/CXCL12/TRPC6/NEUROD2/HEY2/FGFR1/VWC2/NRCAM/NKX6-1/ETV5/MMD2/EDNRB/LBX1/ISL2/TIMP2/ALK/DLL1/GPRC5B/HEY1/ADRA2C/ZEB1/MEF2C/FEZ1/BEND6
GOBP_POST_TRANSLATIONAL_PROTEIN_MODIFICATION	GOBP_POST_TRANSLATIONAL_PROTEIN_MODIFICATION	361	0.493842	1.35668	0.0057488	0.670862	0.670862	11760	tags=17%, list=20%, signal=14%	AMBN/BPIFB2/AMELX/FBXL21P/NOTUM/FGF23/CHGB/APOA5/SERPIND1/KNG1/CHRDL1/AFP/FGA/SPP2/ALB/APOA2/FGG/APOA1/CDH2/ASB5/MATN3/AHSG/SERPINC1/VCAN/FN1/BMP4/SDC2/ENAM/HRC/EVA1A/ASB15/SCG2/LGALS1/HIF3A/FOLH1/APOB/IGFBP7/MXRA8/PSMB11/MFGE8/SPARCL1/FBXO17/FBN1/SPSB4/FSTL1/CCN1/IGFBP1/FBXL7/VGF/IGFBP4/GPC3/LAMB1/FBXL22/TNC/FSTL3/ZBTB16/CCDC8/FBXO2/TF/LAMC1/P3H1/OBSL1/FOLH1B
GOBP_OSSIFICATION	GOBP_OSSIFICATION	399	0.490555	1.35439	0.00543116	0.670862	0.670862	13087	tags=30%, list=22%, signal=23%	AMELX/COL2A1/FGF23/BMP5/TAC1/UCMA/GFRA4/GDF10/SP7/CHRDL1/RSPO2/CHRDL2/HGF/MMP16/HAND2/IGF1/AXIN2/AHSG/VCAN/NOG/DKK1/BMP6/PHEX/PTH1R/YAP1/IBSP/BMP4/MIR9-1/MSX2/WNT11/MMP9/SFRP2/OMD/SFRP1/TWIST1/CDH11/MYOG/SHH/ALPL/SPARC/COL1A1/TMEM119/COL13A1/ASPN/TNN/NELL1/FGF18/VEGFC/OXT/DLX5/IFITM5/COL1A2/MGP/MRC2/ITGA11/COMP/COL5A2/GATA1/LEF1/MMP2/FERMT2/BAMBI/MIR138-1/CLEC11A/CHRD/BMP8A/OSTN/FAT4/GLI1/ID3/FBN…
GOBP_NEPHRON_EPITHELIUM_DEVELOPMENT	GOBP_NEPHRON_EPITHELIUM_DEVELOPMENT	106	0.623167	1.51852	0.00598616	0.674081	0.674081	10515	tags=35%, list=18%, signal=29%	UMOD/ADIPOQ/POU3F3/AGTR2/FGF8/LHX1/ADAMTS16/TCF21/PAX2/NOG/HEYL/NPHS1/YAP1/BMP4/PTPRO/WNT11/IRX1/WT1/SALL1/SHH/HOXA11/GDNF/CD34/FAT4/WNT6/GREM1/OSR1/WNT9B/SMO/TFAP2B/DLL1/GPC3/MEF2C/FGF1/KIF26B/FGF2/FOXC2
GOBP_PROTEIN_ACTIVATION_CASCADE	GOBP_PROTEIN_ACTIVATION_CASCADE	28	0.780964	1.58163	0.00728307	0.776847	0.776847	7947	tags=57%, list=13%, signal=50%	FGB/F9/F11/KNG1/FGA/APOH/FGG/F2/F7/SERPINC1/F10/FN1/GP9/TFPI/F13A1/A2M
GOBP_ARTERY_MORPHOGENESIS	GOBP_ARTERY_MORPHOGENESIS	70	0.653896	1.52267	0.00727128	0.776847	0.776847	10723	tags=43%, list=18%, signal=35%	MIR487B/FGF8/MYOCD/HAND2/NOG/PROX1/MIR145/MYLK/BMP4/WNT11/EFEMP2/FKBP10/PDGFRB/COMP/ADGRF5/APOB/HEY2/GJA5/TBX2/TFAP2B/ADAMTS9/HEY1/ACVRL1/DLL4/ENG/TGFB2/FOXH1/TBX1/FOXC2/NRP1
GOBP_NEGATIVE_REGULATION_OF_WNT_SIGNALING_PATHWAY	GOBP_NEGATIVE_REGULATION_OF_WNT_SIGNALING_PATHWAY	212	0.539802	1.42216	0.00735115	0.776847	0.776847	14090	tags=29%, list=24%, signal=22%	SHISA3/WIF1/NOTUM/NKD1/DKK4/DKK2/SFRP5/CDH2/FRZB/AXIN2/BARX1/DACT3/NOG/SOX10/DKK1/SFRP4/PTPRO/WNT11/SFRP2/SFRP1/DKK3/SHH/SHISA6/DACT1/SOSTDC1/TNN/NKX2-5/APCDD1/PSMB11/SOX17/ALPK2/AMER2/HIC1/GLI1/GREM1/PRICKLE1/DRAXIN/APCDD1L/LRP4/IGFBP1/IGFBP4/GPC3/TRABD2B/NFATC4/WNT5A/CAV1/CTHRC1/TRABD2A/GRB10/CITED1/TMEM88/TLE7/MDK/ZNRF3/BICC1/TLE6/IGFBP2/NKD2/RBMS3/NXN/MIR665
GOBP_FOREBRAIN_DEVELOPMENT	GOBP_FOREBRAIN_DEVELOPMENT	357	0.5015	1.37685	0.00710333	0.776847	0.776847	9423	tags=22%, list=16%, signal=18%	NEUROD1/FEZF2/KCNC2/OTX2/POU3F3/CCKAR/FOXG1/ARX/GSX1/NKX2-1/SOX3/DCT/SLC32A1/EPHA5/FGF8/DLX2/LHX1/POU3F2/DAB1/ATP1A2/CRH/NKX2-6/LHX8/KIF1A/SCN5A/DLX1/GDF7/CDH2/PLXNA4/ATP1B2/NOG/FGF13/PROX1/SLC8A3/CDK5R2/KCNA1/BMP4/ATOH1/CHD5/TMEM108/SALL1/SHH/AVPR1A/MAS1/SSTR4/NEUROD6/DLX5/DCLK1/CXCL12/AQP1/TBR1/COL3A1/LEF1/DLC1/IGF2BP1/FGF10/NDNF/PCDH9/HTR6/FAT4/SLC7A11/GLI1/NTRK2/PRKG1/SCT/SLIT1/PPARGC1A/SLC4A…
GOCC_INTERMEDIATE_FILAMENT_CYTOSKELETON	GOCC_INTERMEDIATE_FILAMENT_CYTOSKELETON	255	0.521019	1.39438	0.00747944	0.778428	0.778428	6910	tags=23%, list=12%, signal=21%	KRTAP20-1/KRT28/KRTAP4-3/KRTAP22-1/SCYGR7/KRTAP2-1/KRTAP4-9/KRTAP2-4/KRTAP11-1/KRTAP3-3/KRTAP3-1/KRT26/KRT27/KRTAP4-11/KRTAP1-3/KRTAP4-12/KRTAP9-7/KRTAP4-6/DES/KRTAP2-3/KRTAP19-4/KRTAP6-1/KRTAP10-7/KRTAP9-2/KRTAP20-2/KRT40/KRTAP8-1/KRTAP4-4/KRTAP1-1/KRTAP19-5/KRTAP19-7/SCYGR6/KRT34/KRT25/LMNTD1/KRTAP26-1/KRT39/KRTAP4-5/KRTAP7-1/KRT1/KRT71/KRTAP15-1/KRTAP12-1/KRTAP3-2/KRTAP10-6/KRTAP9-3/KRTAP19-3/…
GOCC_POSTSYNAPTIC_SPECIALIZATION_MEMBRANE	GOCC_POSTSYNAPTIC_SPECIALIZATION_MEMBRANE	109	0.599607	1.46618	0.00773431	0.781279	0.781279	10804	tags=39%, list=18%, signal=32%	CHRNA1/LRRTM1/LRRTM3/SORCS3/GRIA2/GRIA1/GSG1L/SLITRK3/GABRA5/RGS7BP/LIN7A/CDH2/CACNG7/SHISA9/CACNG8/LRRC4B/EFNB3/GRIN2B/EPHA7/CACNG5/GABRA3/ACTN2/LRFN2/GRID2/GRIK5/SHISA6/RAPSN/LRFN5/GRM1/KCND2/CLSTN2/GRID1/GRM5/P2RX6/SYNDIG1/KCNH1/ADRA2C/RGS9/LRFN1/NETO1/PLPPR4/GLRA1
GOMF_GATED_CHANNEL_ACTIVITY	GOMF_GATED_CHANNEL_ACTIVITY	337	0.501081	1.37336	0.00764871	0.781279	0.781279	12831	tags=36%, list=22%, signal=28%	SCN1A/KCNC2/KCNA6/KCNK16/HCN1/CACNA1S/KCNV1/CHRNA1/CLCA1/GRIA2/GRIA1/GABRG1/SCN7A/ASIC2/TRPM3/LRRC55/KCNF1/SCN5A/GABRA5/KCNK17/KCNQ2/SCN2B/GABRR1/KCNK2/FAM155A/CACNG7/CACNG8/CHRNG/ABCC8/GABRG3/KCNN1/GRIK3/GRIN2B/KCNJ6/CACNG5/CACNA1E/CACNA1G/TMC3/SCN3A/P2RX2/GABRA3/KCNA1/CHRNA2/P2RX3/GRID2/KCNMB1/SCN4A/GRIK5/HTR1B/KCNA4/KCNJ8/TTYH1/AQP1/CLCNKA/KCND2/KCNH3/GLRA2/KCNT2/SCN4B/ANO4/KCNK13/KCNE4/CLCNKB…
GOMF_FIBROBLAST_GROWTH_FACTOR_RECEPTOR_BINDING	GOMF_FIBROBLAST_GROWTH_FACTOR_RECEPTOR_BINDING	25	0.785948	1.56716	0.00788082	0.784541	0.784541	10480	tags=68%, list=18%, signal=56%	FGF4/FGF3/FGF20/FGF19/FGF23/FGF8/FGF5/FGF9/FGF18/FGF7/FGF10/FGF16/FLRT2/KL/FGF21/FGF1/FGF2
GOBP_ORGAN_OR_TISSUE_SPECIFIC_IMMUNE_RESPONSE	GOBP_ORGAN_OR_TISSUE_SPECIFIC_IMMUNE_RESPONSE	41	0.723657	1.55136	0.0080033	0.785352	0.785352	1504	tags=10%, list=3%, signal=10%	DEFA5/DEFA6/UMOD/APOA4
GOBP_BIOMINERALIZATION	GOBP_BIOMINERALIZATION	161	0.570481	1.47318	0.00946938	0.836636	0.836636	10887	tags=33%, list=18%, signal=27%	OTOL1/AMBN/AMELX/OC90/FGF23/UCMA/RSPO2/IGF1/MMP20/AXIN2/AHSG/BMP6/PHEX/PTH1R/IBSP/BMP4/WNT11/OMD/ENAM/TWIST1/ALPL/COL1A1/TMEM119/ASPN/NELL1/KLK4/IFITM5/COL1A2/MGP/COMP/GATA1/HEY2/WNT6/FBN2/GREM1/OSR1/TSPEAR/DDR2/CCN1/SLC8A1/CLEC3B/LTBP3/CER1/OTOP1/HEY1/GPC3/KL/PTH/MEF2C/TBX1/SLC24A3/S1PR1/ASGR2
GOBP_ORGAN_GROWTH	GOBP_ORGAN_GROWTH	166	0.558244	1.44001	0.00886594	0.836636	0.836636	13299	tags=31%, list=22%, signal=24%	FGF20/ARX/AGTR2/ADRA1A/FGF8/MIR204/TBX5/RSPO2/PI16/IGF1/KCNK2/NOG/PROX1/YAP1/WT1/SHH/PDGFRB/COMP/FGF7/FGF10/HEY2/BNC2/WNT2/AR/OSTN/PLAG1/GLI1/RGS4/TBX2/DDR2/SMO/IGF2/CER1/DLL1/SPRY2/TGFB2/MEF2C/FGF2/FOXC2/DUSP6/GJA1/NPPC/S1PR1/BMP10/HEG1/TENM4/EVC/NDRG4/HLX/DUSP9/ZFPM2
GOBP_REGULATION_OF_BLOOD_PRESSURE	GOBP_REGULATION_OF_BLOOD_PRESSURE	177	0.551553	1.4336	0.00910603	0.836636	0.836636	10556	tags=34%, list=18%, signal=28%	ADIPOQ/EDN3/AGTR2/CARTPT/TAC1/ADRA1A/GLP1R/ATP1A2/CRH/ASIC2/MC3R/KLK3/LVRN/ADAMTS16/POMC/ACTA2/KLK2/OR51E2/POSTN/TACR3/TRHDE/P2RX2/NOS1/SPX/TAC3/PTPRO/ENPEP/AVP/RASL10B/EDNRA/NPY1R/AVPR1A/CYP11B2/CYP4A11/GCGR/CORO2B/VEGFC/OXT/COL1A2/CES1/PDGFB/TBXA2R/AR/GJA5/F2R/NPPB/CD34/RARRES2/CMA1/EDNRB/CTSG/SUCNR1/DLL1/BRS3/NPY/ACVRL1/CORIN/GUCY1A1/APLN/FFAR3/GJA1
GOCC_INTERMEDIATE_FILAMENT	GOCC_INTERMEDIATE_FILAMENT	214	0.538319	1.42028	0.00948874	0.836636	0.836636	6910	tags=27%, list=12%, signal=24%	KRTAP20-1/KRT28/KRTAP4-3/KRTAP22-1/SCYGR7/KRTAP2-1/KRTAP4-9/KRTAP2-4/KRTAP11-1/KRTAP3-3/KRTAP3-1/KRT26/KRT27/KRTAP4-11/KRTAP1-3/KRTAP4-12/KRTAP9-7/KRTAP4-6/DES/KRTAP2-3/KRTAP19-4/KRTAP6-1/KRTAP10-7/KRTAP9-2/KRTAP20-2/KRT40/KRTAP8-1/KRTAP4-4/KRTAP1-1/KRTAP19-5/KRTAP19-7/SCYGR6/KRT34/KRT25/LMNTD1/KRTAP26-1/KRT39/KRTAP4-5/KRTAP7-1/KRT1/KRT71/KRTAP15-1/KRTAP12-1/KRTAP3-2/KRTAP10-6/KRTAP9-3/KRTAP19-3/…
GOBP_SKELETAL_SYSTEM_MORPHOGENESIS	GOBP_SKELETAL_SYSTEM_MORPHOGENESIS	212	0.534186	1.40737	0.00920047	0.836636	0.836636	10559	tags=25%, list=18%, signal=20%	FGF4/OTOR/COL2A1/DCANP1/FGF8/DLX2/LHX1/MMP16/AXIN2/NOG/NEUROG1/SP5/BMP6/HHIP/SFRP4/MMP13/BMP4/MSX2/SFRP2/SFRP1/TWIST1/ALPL/HOXA11/COL1A1/TMEM119/COL13A1/PDGFRA/FGF18/DLX5/IFITM5/MGP/FREM1/COMP/MMP2/FGFR1/ALX3/FBN2/CCN2/GREM1/OSR1/WNT9B/NODAL/LTBP3/CER1/TEK/SOX5/SERPINH1/NKX3-2/MEF2C/TBX1/FOXC2/NPPC
GOCC_GLUTAMATERGIC_SYNAPSE	GOCC_GLUTAMATERGIC_SYNAPSE	308	0.503368	1.36776	0.00913309	0.836636	0.836636	14331	tags=30%, list=24%, signal=23%	LRRTM1/LRRTM3/ADRA1A/SYN2/SORCS3/GRIA1/GSG1L/LGI1/RGS7BP/CDH8/GABRR1/PTPRD/CACNG7/SHISA9/SYT6/LRRC4B/EFNB3/GRIK3/DLGAP1/NTNG1/EPHA7/CACNG5/NPTX1/SYT1/KCNA1/ACTN2/GRM3/PTPRO/GRID2/CDH11/GPC6/ADCY8/GRIK5/SHISA6/GPM6A/SPARC/LRFN5/SLC1A6/SLC30A3/GRM1/HTR2A/KCND2/PPP1R1B/PPFIA2/PCDH17/SPARCL1/CLSTN2/GRID1/P2RX6/NTNG2/CBLN1/DNM3/CADPS/CPLX2/CTTNBP2/NRG3/DLGAP3/WASF3/ADRA2C/SYN3/RGS9/GUCY1A1/ADAM23/NPTX…
GOMF_CATION_CHANNEL_ACTIVITY	GOMF_CATION_CHANNEL_ACTIVITY	333	0.495665	1.35889	0.00950031	0.836636	0.836636	15245	tags=40%, list=26%, signal=30%	SCN1A/KCNC2/KCNA6/KCNK16/HCN1/CACNA1S/KCNV1/CHRNA1/GRIA2/GRIA1/SCN7A/ASIC2/TRPM3/LRRC55/KCNF1/SCN5A/KCNK17/KCNQ2/SCN2B/KCNK2/FAM155A/TRPC5/CACNG7/CACNG8/CHRNG/ABCC8/KCNN1/GRIK3/GRIN2B/KCNJ6/CACNG5/CACNA1E/CACNA1G/SCN3A/P2RX2/KCNA1/CHRNA2/P2RX3/KCNMB1/SCN4A/GRIK5/GPM6A/HTR1B/PKD1L3/KCNA4/KCNJ8/AQP1/KCND2/TRPC6/KCNH3/KCNT2/SCN4B/KCNK13/KCNE4/TRPC4/PIEZO2/CHRNB3/SCN3B/CALHM1/SLC24A5/P2RX6/KCNG2/PKD1…
GOCC_NEURON_TO_NEURON_SYNAPSE	GOCC_NEURON_TO_NEURON_SYNAPSE	342	0.49615	1.35759	0.00905935	0.836636	0.836636	13250	tags=28%, list=22%, signal=22%	LRRTM3/SYN2/SORCS3/GRIA2/GRIA1/DAB1/GSG1L/SLITRK3/RGS7BP/LIN7A/CDH2/PTPRD/CACNG7/SHISA9/CACNG8/RS1/LRRC4B/CTNND2/EFNB3/ATP1B2/BAALC/GRIN2B/DLGAP1/EPHA7/CACNG5/SLC8A3/SPOCK1/SYT1/NOS1/ACTN2/GRM3/P2RX3/LRFN2/GRID2/GRM7/PSD/TMEM108/ADCY8/GRIK5/ADGRB1/SHISA6/LRFN5/MAP1B/SLC30A3/DCLK1/GRM1/KCND2/GAP43/PALM/DGKI/MPDZ/CLSTN2/SYT12/SAMD14/GRID1/NTRK2/GRM5/P2RX6/DNM3/SYNDIG1/SYT11/LZTS1/KCNH1/LRP4/CAP2/SL…
GOBP_RENAL_TUBULE_DEVELOPMENT	GOBP_RENAL_TUBULE_DEVELOPMENT	90	0.640175	1.53606	0.0100832	0.865766	0.865766	10480	tags=38%, list=18%, signal=31%	UMOD/POU3F3/AGTR2/FGF8/LHX1/ADAMTS16/TCF21/PAX2/NOG/HEYL/YAP1/BMP4/WNT11/IRX1/WT1/LGR5/SALL1/SHH/HOXA11/COL4A1/GDNF/FAT4/WNT6/GREM1/OSR1/WNT9B/SMO/TFAP2B/DLL1/GPC3/MEF2C/FGF1/KIF26B/FGF2
GOBP_REGULATION_OF_ARTERY_MORPHOGENESIS	GOBP_REGULATION_OF_ARTERY_MORPHOGENESIS	10	0.861212	1.49129	0.0100317	0.865766	0.865766	309	tags=10%, list=1%, signal=10%	MIR487B
GOBP_PHOSPHOLIPID_EFFLUX	GOBP_PHOSPHOLIPID_EFFLUX	13	0.858035	1.55012	0.0102968	0.873194	0.873194	3323	tags=38%, list=6%, signal=36%	APOA4/APOC3/APOA5/APOA2/APOA1
GOBP_INNATE_IMMUNE_RESPONSE_ACTIVATING_SIGNAL_TRANSDUCTION	GOBP_INNATE_IMMUNE_RESPONSE_ACTIVATING_SIGNAL_TRANSDUCTION	117	-0.521042	-1.52046	0.0117541	0.920081	0.920081	3826	tags=10%, list=6%, signal=10%	MUC1/MUC4/MUC16/MUC17/MUC5B/MUC5AC/PRKACG/MUC13/MUC3A/MUC6/MUC2/MUC12
GOBP_REGULATION_OF_ENDOTHELIAL_CELL_CHEMOTAXIS	GOBP_REGULATION_OF_ENDOTHELIAL_CELL_CHEMOTAXIS	24	0.766583	1.51877	0.0112345	0.920081	0.920081	10480	tags=54%, list=18%, signal=45%	MIR16-1/FGF4/MIR424/HRG/THBS1/FGF18/FGFR1/SMOC2/FGF16/KDR/PRKD1/FGF1/FGF2
GOBP_VASCULAR_ENDOTHELIAL_GROWTH_FACTOR_SIGNALING_PATHWAY	GOBP_VASCULAR_ENDOTHELIAL_GROWTH_FACTOR_SIGNALING_PATHWAY	48	0.681862	1.49863	0.0120181	0.920081	0.920081	12403	tags=42%, list=21%, signal=33%	MIR16-1/MIR424/HRG/CCBE1/ADGRA2/PDGFRB/PDGFRA/VEGFC/JCAD/FLT4/SMOC2/DLL1/KDR/PRKD1/SPRY2/PGF/DCN/NRP1/FLT1/ADAMTS3
GOBP_CRANIAL_SKELETAL_SYSTEM_DEVELOPMENT	GOBP_CRANIAL_SKELETAL_SYSTEM_DEVELOPMENT	65	0.652436	1.49496	0.011719	0.920081	0.920081	10515	tags=28%, list=18%, signal=23%	FGF4/DCANP1/FGF8/DLX2/LHX1/MMP16/NEUROG1/BMP4/MSX2/TWIST1/PDGFRA/FREM1/ALX3/WNT9B/NODAL/TGFB2/TBX1/FOXC2
GOBP_METANEPHROS_DEVELOPMENT	GOBP_METANEPHROS_DEVELOPMENT	82	0.625355	1.48956	0.0110782	0.920081	0.920081	11952	tags=44%, list=20%, signal=35%	UMOD/ADIPOQ/POU3F3/FGF8/LHX1/TCF21/PAX2/YAP1/BMP4/IRX1/WT1/SALL1/SHH/PDGFRB/HOXA11/PDGFRA/GDNF/PDGFB/FGF10/SOX17/CD34/FAT4/ID3/GREM1/OSR1/FBN1/WNT9B/SMO/TFAP2B/GPC3/KIF26B/FOXC2/CALB1/CITED1/GDF11/AKR1B1
GOBP_REGULATION_OF_BMP_SIGNALING_PATHWAY	GOBP_REGULATION_OF_BMP_SIGNALING_PATHWAY	91	0.620668	1.48789	0.0120411	0.920081	0.920081	10461	tags=37%, list=18%, signal=31%	CHRDL1/GREM2/SFRP5/BMPER/DLX1/NOG/SFRP4/BMP4/SFRP2/SFRP1/SOSTDC1/ZNF423/HTRA3/SULF1/BAMBI/CHRD/HTRA1/VWC2/GREM1/CDH5/MIR140/FBN1/FSTL1/CCN1/FST/TFAP2B/CER1/SKOR2/ACVRL1/ENG/GPC3/RBPMS2/FSTL3/WNT5A
GOBP_SMOOTH_MUSCLE_CONTRACTION	GOBP_SMOOTH_MUSCLE_CONTRACTION	100	0.605601	1.47065	0.0120146	0.920081	0.920081	12708	tags=44%, list=21%, signal=35%	EDN3/DCANP1/NPY2R/ADRA1A/ATP1A2/CNN1/MYH11/CHRM2/MYOCD/ACTA2/TACR3/NEUROG1/PTGER3/MIR145/MYLK/P2RX2/SPX/P2RX3/EDNRA/OXT/COMP/GDNF/HTR2A/SULF1/TBXA2R/F2R/PRKG1/EDNRB/TBX2/KCNMA1/SLC8A1/SULF2/ADRA2C/GUCY1A1/SMTN/CAV1/HTR2B/HTR1D/SSTR2/TACR1/ADORA1/TBX3/ADRA2B/ADRA2A
GOBP_CARDIAC_MUSCLE_CELL_DIFFERENTIATION	GOBP_CARDIAC_MUSCLE_CELL_DIFFERENTIATION	114	0.593145	1.46718	0.0120552	0.920081	0.920081	12242	tags=31%, list=21%, signal=24%	AGTR2/NRAP/ADRA1A/TCAP/ACTC1/MIR204/TBX5/MYH11/NKX2-6/MYOCD/PI16/IGF1/LRRC10/PROX1/MYL2/DKK1/ACTN2/BMP4/WT1/PDGFRB/PDGFRA/NKX2-5/HEY2/ALPK2/RGS4/GREM1/SLC8A1/FHOD3/DLL1/MEF2C/MYO18B/BMP10/OBSL1/FZD7/TBX3
GOBP_POSITIVE_REGULATION_OF_PROTEIN_KINASE_B_SIGNALING	GOBP_POSITIVE_REGULATION_OF_PROTEIN_KINASE_B_SIGNALING	175	0.547511	1.42423	0.0113	0.920081	0.920081	10480	tags=26%, list=18%, signal=21%	FGF4/FGF3/FGF20/FGF19/LIN28A/FGF23/FGF8/FGF5/FGF9/CCL19/HGF/GFRAL/F7/F10/EGF/THPO/AKR1C2/PDGFRB/C1QTNF12/PDGFRA/THBS1/FGF18/FGF7/PDGFB/FGF10/FERMT2/MIR138-1/EPGN/FGFR1/MIR126/CHI3L1/RAMP3/MIR29A/P2RY12/FGF16/IGF2/TEK/TSPYL5/ENG/SPRY2/KL/CCL21/FGF1/ANGPT1/FGF2
GOBP_REGULATION_OF_CHEMOTAXIS	GOBP_REGULATION_OF_CHEMOTAXIS	224	0.516278	1.36781	0.0123605	0.931903	0.931903	12672	tags=28%, list=21%, signal=22%	MIR16-1/FGF4/FEZF2/EDN3/SEMA3E/CCL19/MIR424/F7/POU4F2/PLXNA4/HRG/TUBB2B/ADGRA2/PTPRO/THBS4/AZU1/PDGFRB/PDGFRA/THBS1/SCG2/FGF18/VEGFC/CCL2/CXCL12/SEMA5B/TBR1/JAM3/PDGFB/FGF10/CDH13/PDGFD/FGFR1/SMOC2/RARRES2/GREM1/P2RY12/DSCAM/FGF16/SUCNR1/ANGPT2/KDR/PRKD1/IL23A/SEMA6D/PGF/CCL21/FPR2/CXCL14/FGF1/SEMA3G/WNT5A/FGF2/CXCL8/NRP1/S1PR1/SEMA6C/CCL26/SERPINE1/CSF1R/BST1/CMKLR1/CXCR4/MDK
GOBP_MUSCLE_CELL_DIFFERENTIATION	GOBP_MUSCLE_CELL_DIFFERENTIATION	362	0.485825	1.33674	0.0124815	0.931903	0.931903	12367	tags=29%, list=21%, signal=23%	CTNNA2/AGTR2/TCF23/NRAP/ADRA1A/TCAP/ACTC1/MIR204/TBX5/MYH11/MIR125B1/FGF9/NKX2-6/ACTA1/MIR15B/MYOCD/KLHL40/PI16/MYMK/IGF1/MIR424/RBM24/LRRC10/CDH15/MYF6/CDH2/LMOD1/CASQ1/ADGRB3/PLPP7/NPHS1/SYPL2/ERVFRD-1/PROX1/MYL2/MIR145/DUSP29/P2RX2/DKK1/NOS1/ACTN2/BMP4/EFEMP2/WT1/PGM5/MYOG/SHH/AVPR1A/ADGRB1/PDGFRB/TMEM119/PDGFRA/MYOD1/NKX2-5/ADAM12/ANK2/COMP/PDGFB/FGF10/HEY2/ALPK2/TMEM204/RGS4/MYOZ1/GREM1/MIR1…
GOBP_ENDOTHELIAL_CELL_CHEMOTAXIS	GOBP_ENDOTHELIAL_CELL_CHEMOTAXIS	32	0.741883	1.52961	0.0133416	0.938725	0.938725	10723	tags=44%, list=18%, signal=36%	MIR16-1/FGF4/MIR424/HRG/THBS1/FGF18/FGFR1/SMOC2/FGF16/KDR/PRKD1/FGF1/FGF2/NRP1
GOBP_NEGATIVE_REGULATION_OF_COAGULATION	GOBP_NEGATIVE_REGULATION_OF_COAGULATION	52	0.681869	1.51215	0.0130046	0.938725	0.938725	8251	tags=38%, list=14%, signal=33%	FGB/F11/KNG1/FGA/APOH/FGG/PLG/F2/KRT1/VTN/HRG/HS3ST5/CPB2/PDGFRA/THBS1/PDGFB/TFPI/CD34/FAP/PRKG1
GOBP_CELL_DIFFERENTIATION_INVOLVED_IN_KIDNEY_DEVELOPMENT	GOBP_CELL_DIFFERENTIATION_INVOLVED_IN_KIDNEY_DEVELOPMENT	58	0.66711	1.50223	0.013631	0.938725	0.938725	10515	tags=43%, list=18%, signal=36%	ADIPOQ/POU3F3/LHX1/TCF21/ACTA2/PAX2/NPHS1/YAP1/BMP4/PTPRO/MMP9/WT1/SALL1/SHH/GDNF/PDGFB/CD34/FAT4/GREM1/GPR4/OSR1/WNT9B/SMO/MEF2C/FOXC2
GOBP_ARTERY_DEVELOPMENT	GOBP_ARTERY_DEVELOPMENT	95	0.611921	1.4774	0.0129773	0.938725	0.938725	10723	tags=36%, list=18%, signal=29%	MIR487B/FGF8/MYOCD/HAND2/NOG/PROX1/MIR145/MYLK/BMP4/WNT11/EFEMP2/SHH/FKBP10/PDGFRB/COMP/ADGRF5/PDE2A/APOB/HEY2/GJA5/TBX2/PRICKLE1/TFAP2B/ADAMTS9/HEY1/ACVRL1/DLL4/ENG/TGFB2/LOXL1/FOXH1/TBX1/FOXC2/NRP1
GOBP_EMBRYONIC_APPENDAGE_MORPHOGENESIS	GOBP_EMBRYONIC_APPENDAGE_MORPHOGENESIS	112	0.591738	1.4605	0.0136661	0.938725	0.938725	10461	tags=27%, list=18%, signal=22%	FGF4/FGF8/TBX5/RSPO2/HAND2/NOG/AFF3/BMP4/SFRP2/TWIST1/SALL1/SHH/HOXA11/DLX5/LEF1/DLX6/RECK/ALX3/FBN2/GREM1/OSR1/TBX2/HOXA10/DYNC2H1/LRP4/EN1/GPC3/TGFB2/ZBTB16/WNT5A
GOBP_MESENCHYMAL_CELL_DIFFERENTIATION	GOBP_MESENCHYMAL_CELL_DIFFERENTIATION	231	0.52378	1.38936	0.0134757	0.938725	0.938725	15456	tags=36%, list=26%, signal=27%	AMELX/EDN3/NKX2-1/BMP5/FGF8/TBX5/SEMA3E/HGF/HMGA2/HAND2/TMEM100/TCF21/CDH2/EPHA3/FRZB/PAX2/AXIN2/DACT3/NOG/HEYL/SOX10/FN1/BMP4/WNT16/WNT11/SFRP2/SFRP1/EDNRA/TWIST1/SHH/COL1A1/SEMA5B/GDNF/LEF1/FGF10/HEY2/WNT2/FERMT2/BAMBI/FGFR1/LOXL2/GREM1/OSR1/EDNRB/SMO/IL1B/HEY1/ENG/SPRY2/SEMA6D/TGFB1I1/TGFB2/HPN/MEF2C/IL17RD/PDPN/TBX1/SEMA3G/WNT5A/FOXC2/HTR2B/NRP1/SEMA6C/FLNA/PHLDB2/PHLDB1/NOTCH4/MDK/MCRIP1/SPR…
GOBP_CELL_SUBSTRATE_ADHESION	GOBP_CELL_SUBSTRATE_ADHESION	359	0.486823	1.33675	0.013125	0.938725	0.938725	13164	tags=31%, list=22%, signal=24%	MIR183/FGB/NPY2R/COL26A1/FGA/TMEFF2/SEMA3E/FGG/PLG/APOA1/EPHA3/OLFM4/VTN/POSTN/HRG/EGFLAM/ATP1B2/NTNG1/SPOCK1/NID2/FN1/ACTN2/EMILIN1/PTPRO/SFRP1/EFEMP2/LAMC3/LIMS2/COL1A1/COL13A1/ADAMTS12/THBS1/CORO2B/TNN/LGALS1/AJAP1/COL5A3/LYVE1/TTYH1/ITGBL1/FREM1/ITGA11/JAM3/COL8A1/THY1/COL3A1/DLC1/PDGFB/PPFIA2/FERMT2/SPRY4/NDNF/CDH13/FBLN5/CD34/SORBS1/VWC2/ECM2/ATRNL1/CCN2/GREM1/VIT/EPDR1/NTNG2/DEFB118/ITGA1/…
GOBP_REGULATION_OF_MEMBRANE_POTENTIAL	GOBP_REGULATION_OF_MEMBRANE_POTENTIAL	431	0.473744	1.31177	0.013409	0.938725	0.938725	13092	tags=31%, list=22%, signal=24%	SCN1A/UCN3/KCNC2/KCNK16/HCN1/CHRNA1/NPY2R/TAC1/ADRA1A/GRIA1/GABRG1/ATP1A2/SCN7A/ASIC2/TAFA4/RIMS4/SCN5A/GABRA5/KCNK17/ATP1A4/RGS7BP/PLN/SCN2B/GABRR1/KCNK2/TRPC5/NPAS4/CHRNG/CASQ2/CLDN19/GABRG3/ATP1B2/FGF13/GRIK3/GRIN2B/CACNA1E/CACNA1G/SCN3A/P2RX2/SLC8A3/GABRA3/KCNA1/ACTN2/CHRNA2/P2RX3/GRID2/SCN4A/TMEM108/GRIK5/NPS/FHL1/SLC1A6/CNIH3/KCNJ8/GRM1/ANK2/FGF12/KCND2/KCNH3/FGF14/GLRA2/SCN4B/GJA5/KCNK13/K…
GOBP_AXONEMAL_DYNEIN_COMPLEX_ASSEMBLY	GOBP_AXONEMAL_DYNEIN_COMPLEX_ASSEMBLY	35	-0.684065	-1.59331	0.0141732	0.955983	0.955983	10860	tags=57%, list=18%, signal=47%	LRRC6/CCDC151/DNAH1/DNAAF3/SPAG1/DNAH5/DNAI3/CCDC103/CCDC40/TTC25/ZMYND10/TEKT2/CCDC114/CFAP73/DNAH7/DNAAF6/DNAI1/CFAP100/DAW1/DRC1
GOBP_REGULATION_OF_WNT_SIGNALING_PATHWAY	GOBP_REGULATION_OF_WNT_SIGNALING_PATHWAY	365	0.481502	1.32425	0.0141957	0.955983	0.955983	14090	tags=25%, list=24%, signal=19%	SHISA3/WIF1/NOTUM/NKD1/DKK4/DKK2/RSPO2/SFRP5/CDH2/FRZB/AXIN2/BARX1/DACT3/CTNND2/NOG/RSPO1/SOX10/MIR145/DKK1/SFRP4/ADGRA2/YAP1/PTPRO/EGF/WNT11/SFRP2/SFRP1/DKK3/LGR5/SALL1/SHH/RSPO4/SHISA6/DACT1/COL1A1/SOSTDC1/TNN/DLX5/NKX2-5/APCDD1/LEF1/SULF1/PSMB11/FGF10/BAMBI/RECK/SOX17/ALPK2/AMER2/HIC1/GLI1/GREM1/DAAM2/PRICKLE1/DRAXIN/APCDD1L/LRP4/IGFBP1/SULF2/CCN4/GPRC5B/AMER3/IGFBP4/GPC3/TRABD2B/NFATC4/WNT5A/…
GOBP_POSITIVE_REGULATION_OF_STRIATED_MUSCLE_CELL_APOPTOTIC_PROCESS	GOBP_POSITIVE_REGULATION_OF_STRIATED_MUSCLE_CELL_APOPTOTIC_PROCESS	15	0.817212	1.50406	0.0144076	0.96083	0.96083	3939	tags=13%, list=7%, signal=12%	MIR16-1/POU4F2
GOBP_CONNECTIVE_TISSUE_REPLACEMENT	GOBP_CONNECTIVE_TISSUE_REPLACEMENT	20	0.806906	1.5532	0.0146833	0.964837	0.964837	2936	tags=15%, list=5%, signal=14%	MIR16-1/UMOD/MIR15B
GOBP_BONE_MORPHOGENESIS	GOBP_BONE_MORPHOGENESIS	90	0.629178	1.50968	0.0147486	0.964837	0.964837	10559	tags=33%, list=18%, signal=27%	FGF4/COL2A1/DCANP1/MMP16/AXIN2/NEUROG1/SP5/BMP6/SFRP4/MMP13/BMP4/MSX2/SFRP2/TWIST1/ALPL/HOXA11/COL1A1/TMEM119/COL13A1/FGF18/DLX5/IFITM5/FREM1/COMP/LTBP3/CER1/TEK/SERPINH1/MEF2C/NPPC
GOCC_POSTSYNAPTIC_DENSITY_MEMBRANE	GOCC_POSTSYNAPTIC_DENSITY_MEMBRANE	86	0.618264	1.47478	0.0150676	0.966122	0.966122	10579	tags=38%, list=18%, signal=32%	LRRTM3/SORCS3/GRIA2/GRIA1/GSG1L/SLITRK3/RGS7BP/LIN7A/CACNG7/SHISA9/CACNG8/LRRC4B/EFNB3/GRIN2B/EPHA7/CACNG5/ACTN2/LRFN2/GRID2/GRIK5/SHISA6/LRFN5/GRM1/CLSTN2/GRID1/GRM5/SYNDIG1/KCNH1/ADRA2C/RGS9/LRFN1/NETO1/PLPPR4
GOBP_ANTIMICROBIAL_HUMORAL_IMMUNE_RESPONSE_MEDIATED_BY_ANTIMICROBIAL_PEPTIDE	GOBP_ANTIMICROBIAL_HUMORAL_IMMUNE_RESPONSE_MEDIATED_BY_ANTIMICROBIAL_PEPTIDE	78	0.616141	1.45581	0.0156542	0.966122	0.966122	5098	tags=15%, list=9%, signal=14%	DEFA5/DEFA6/REG3A/SPAG11A/REG1B/GALP/SPAG11B/KLK3/F2/HRG/REG1A/REG3G
GOCC_T_CELL_RECEPTOR_COMPLEX	GOCC_T_CELL_RECEPTOR_COMPLEX	144	-0.483603	-1.43427	0.0155084	0.966122	0.966122	16254	tags=52%, list=27%, signal=38%	TRAV4/TRBV25-1/TRAV10/TRBV11-2/TRBV18/TRBV20-1/CD3E/TRBJ1-2/TRAV21/TRBJ2-7/TRBJ2-3/CD3G/TRAV17/TRAV12-3/TRAV9-2/TRAV5/TRAV22/TRBV12-3/TRAV35/TRAV36DV7/TRBV10-1/CD247/TRAV12-2/TRAV8-3/TRAV1-2/TRBV7-4/TRBV7-6/TRAV25/TRBD1/SKAP1/TRBV7-7/TRAV23DV6/TRBV5-5/TRAV26-2/TRAV34/TRGC2/TRBJ1-3/TRBV5-6/TRBJ1-1/TRBJ2-1/TRAV13-1/TRGV3/TRAV16/TRAV38-2DV8/TRBJ2-2/TRBJ1-4/TRBV27/TRAV3/TRGV8/TRBJ1-5/TRGV4/TRAV29DV5/…
GOBP_POSITIVE_REGULATION_OF_EPITHELIAL_CELL_PROLIFERATION	GOBP_POSITIVE_REGULATION_OF_EPITHELIAL_CELL_PROLIFERATION	203	0.533875	1.40282	0.0151843	0.966122	0.966122	13122	tags=35%, list=22%, signal=27%	REG3A/MIR487B/BMP5/FGF9/SCN5A/IGF1/PAX2/NOG/PROX1/REG1A/BMP6/YAP1/REG3G/APLNR/BMP4/EGF/SFRP1/THBS4/TWIST1/SHH/SCG2/VEGFC/DLX5/ZBED9/CXCL12/EGFL7/FGF7/DLX6/PDGFB/FGF10/WNT2/JCAD/AR/FLT4/HTRA1/EPGN/CDH13/FGFR1/MIR126/OSR1/MIR29A/SMO/NODAL/IGF2/TEK/KDR/PRKD1/LAMB1/PGF/FOXE3/HPN/CCND1/APLN/FGF1/TBX1/VIP/CCL11/WNT5A/FGF2/HTR2B/NRP1/CCL24/CCL26/LAMC1/FZD7/ITGB3/ERBB2/MDK/TLR4/CCR3/CLDN1
GOMF_VOLTAGE_GATED_ION_CHANNEL_ACTIVITY	GOMF_VOLTAGE_GATED_ION_CHANNEL_ACTIVITY	197	0.531534	1.39328	0.0156458	0.966122	0.966122	13129	tags=38%, list=22%, signal=29%	SCN1A/KCNC2/KCNA6/KCNK16/HCN1/CACNA1S/KCNV1/SCN7A/LRRC55/KCNF1/SCN5A/KCNK17/KCNQ2/SCN2B/KCNK2/CACNG7/CACNG8/ABCC8/GRIN2B/KCNJ6/CACNG5/CACNA1E/CACNA1G/SCN3A/KCNA1/SCN4A/HTR1B/KCNA4/KCNJ8/CLCNKA/KCND2/KCNH3/KCNT2/SCN4B/KCNK13/KCNE4/CLCNKB/SCN3B/CALHM1/KCNG2/TRPM5/KCNMA1/KCNS2/KCNH1/SCN11A/SCN9A/ABCC9/NALCN/KCNH2/KCNG4/KCNC1/CACNA1H/CACNA1I/KCNIP1/CACNA1A/KCNE3/SLC17A3/CNR1/CACNA2D2/CATSPER1/SCN2A/S…
GOBP_KERATINOCYTE_DIFFERENTIATION	GOBP_KERATINOCYTE_DIFFERENTIATION	301	0.49182	1.33297	0.0157528	0.966122	0.966122	6910	tags=20%, list=12%, signal=18%	REG3A/KRTAP20-1/KRT28/KRTAP4-3/KRTAP22-1/KRTAP2-1/KRTAP4-9/KRTAP2-4/KRTAP11-1/KRTAP3-3/KRTAP3-1/KRT26/KRT27/KRTAP4-11/KRTAP1-3/KRTAP9-7/KRTAP4-6/KRTAP2-3/KRTAP19-4/KRTAP6-1/KRTAP10-7/KRTAP9-2/KRTAP20-2/KRT40/MIR125B1/KRTAP8-1/KRTAP4-4/KRTAP1-1/KRTAP19-5/KRTAP19-7/KRT34/KRT25/KRTAP26-1/KRT39/KRTAP4-5/LCE1A/KRT1/LCE4A/KRT71/TCHH/KRTAP15-1/KRTAP12-1/KRTAP3-2/YAP1/REG3G/WNT16/KRTAP10-6/KRTAP9-3/KRTAP…
GOBP_SKIN_DEVELOPMENT	GOBP_SKIN_DEVELOPMENT	414	0.467465	1.29281	0.0154679	0.966122	0.966122	9259	tags=22%, list=16%, signal=19%	REG3A/KRTAP20-1/KRT28/KRTAP4-3/KRTAP22-1/KRTAP2-1/KRTAP4-9/KRTAP2-4/KRTAP11-1/KRTAP3-3/KRTAP3-1/KRT26/KRT27/KRTAP4-11/KRTAP1-3/KRTAP9-7/DKK4/KRTAP4-6/KRTAP2-3/KRTAP19-4/KRTAP6-1/KRTAP10-7/KRTAP9-2/KRTAP20-2/KRT40/MIR125B1/KRTAP8-1/KRTAP4-4/KRTAP1-1/KRTAP19-5/KRTAP19-7/KRT34/KRT25/KRTAP26-1/KRT39/KRTAP4-5/LCE1A/KRT1/LCE4A/KRT71/TCHH/KRTAP15-1/KRTAP12-1/KRTAP3-2/YAP1/REG3G/WNT16/KRTAP10-6/KRTAP9-3/…
GOBP_LUNG_MORPHOGENESIS	GOBP_LUNG_MORPHOGENESIS	48	0.669852	1.47224	0.0160615	0.976339	0.976339	10004	tags=33%, list=17%, signal=28%	NKX2-1/FGF8/LAMA1/RSPO2/TCF21/NOG/HHIP/YAP1/BMP4/SHH/FGF7/FGF10/WNT2/NODAL/SPRY2/TNC
GOBP_FIBRINOLYSIS	GOBP_FIBRINOLYSIS	25	0.764699	1.52479	0.0163019	0.977389	0.977389	6245	tags=44%, list=11%, signal=39%	FGB/F11/FGA/APOH/FGG/PLG/F2/KRT1/HRG/CPB2/THBS1
GOBP_COLLAGEN_FIBRIL_ORGANIZATION	GOBP_COLLAGEN_FIBRIL_ORGANIZATION	54	0.665999	1.48201	0.0163633	0.977389	0.977389	12530	tags=57%, list=21%, signal=45%	COL2A1/EMILIN1/SFRP2/EFEMP2/MMP11/COL5A1/COL14A1/FKBP10/COL11A2/DPT/COL1A1/COL13A1/COL1A2/COL5A3/COMP/COL5A2/COL3A1/ADAMTS2/AEBP1/LOXL2/GREM1/DDR2/LUM/TGFB2/SERPINH1/LOXL1/FOXC2/COL12A1/P3H4/ADAMTS3/PXDN
GOBP_LEARNING	GOBP_LEARNING	130	0.562607	1.41789	0.0166563	0.986311	0.986311	11084	tags=29%, list=19%, signal=24%	PAK5/TAC1/SORCS3/ATP1A2/CRH/BCHE/GABRA5/NPAS4/CLDN5/ADGRB3/FGF13/SLC8A3/SLC12A5/LRRN4/NRXN3/NPS/NRXN2/JPH3/SLC6A1/TBR1/PPP1R1B/NEUROD2/SLC7A11/NTRK2/GRM5/SYT11/SHANK1/GPR88/PDE1B/SLC24A2/EN1/CCK/NPTX2/NETO1/TAFA2/C1QL1/MAP1A/CNTNAP2
GOBP_INTERLEUKIN_18_PRODUCTION	GOBP_INTERLEUKIN_18_PRODUCTION	11	-0.83929	-1.60905	0.0175085	0.987946	0.987946	137	tags=27%, list=0%, signal=27%	NLRP9/GBP5/MIR411
GOBP_KILLING_OF_CELLS_IN_OTHER_ORGANISM_INVOLVED_IN_SYMBIOTIC_INTERACTION	GOBP_KILLING_OF_CELLS_IN_OTHER_ORGANISM_INVOLVED_IN_SYMBIOTIC_INTERACTION	27	0.748715	1.50887	0.018383	0.987946	0.987946	6008	tags=33%, list=10%, signal=30%	DEFA5/CFHR2/CFHR5/DCD/F2/HRG/CFHR1/REG3G/AZU1
GOBP_POSITIVE_REGULATION_OF_TRIGLYCERIDE_LIPASE_ACTIVITY	GOBP_POSITIVE_REGULATION_OF_TRIGLYCERIDE_LIPASE_ACTIVITY	11	0.851585	1.49218	0.0172168	0.987946	0.987946	5989	tags=55%, list=10%, signal=49%	APOA4/APOA5/APOH/PNLIP/APOA1/GPIHBP1
GOBP_TRANSMISSION_OF_NERVE_IMPULSE	GOBP_TRANSMISSION_OF_NERVE_IMPULSE	67	0.64339	1.48257	0.0183439	0.987946	0.987946	13763	tags=58%, list=23%, signal=45%	SCN1A/CHRNA1/CARTPT/SCN7A/SCN5A/CACNG7/CACNG8/CLDN19/CHRM5/CACNG5/CACNA1G/SCN3A/KCNA1/P2RX3/AVP/SCN4A/AVPR1A/MAG/JAM3/FGF12/KCND2/NTRK2/SCN11A/KCNMB4/GPR88/SCN9A/KCNMB2/CACNA1H/CACNA1I/GLRA1/S1PR1/CNTNAP2/SCN2A/SCN1B/CLCN1/DMRT3/CNTNAP1/P2RX1/TNR
GOBP_REGULATION_OF_DOPAMINERGIC_NEURON_DIFFERENTIATION	GOBP_REGULATION_OF_DOPAMINERGIC_NEURON_DIFFERENTIATION	10	0.844474	1.46231	0.0172991	0.987946	0.987946	5685	tags=50%, list=10%, signal=45%	FGF20/DKK1/SFRP2/SFRP1/SHH
GOBP_NEUROPEPTIDE_SIGNALING_PATHWAY	GOBP_NEUROPEPTIDE_SIGNALING_PATHWAY	106	0.594466	1.44858	0.0174716	0.987946	0.987946	8498	tags=41%, list=14%, signal=35%	NPVF/NPY2R/CARTPT/GALP/TAC1/PRLHR/PDYN/GPR83/SORCS3/OPRK1/NXPH2/PTGDR2/PROKR2/POMC/TENM1/NXPH3/GPR149/RXFP3/MCHR2/GALR1/SORCS1/NMS/GRP/PCSK1N/TAC3/MCHR1/PNOC/NPY1R/NPSR1/NTS/MC2R/NPS/SSTR4/ECEL1/NPY5R/RXFP4/NPY6R/PYY3/GLRA2/NPBWR1/NPPB/GPR139/NPW
GOBP_CARDIOCYTE_DIFFERENTIATION	GOBP_CARDIOCYTE_DIFFERENTIATION	144	0.564384	1.43921	0.0185536	0.987946	0.987946	13403	tags=32%, list=23%, signal=25%	AGTR2/NRAP/ADRA1A/TCAP/ACTC1/MIR204/TBX5/MYH11/NKX2-6/MYOCD/PI16/HAND2/IGF1/LRRC10/PROX1/MYL2/MIR145/DKK1/ACTN2/BMP4/WT1/TWIST1/PDGFRB/PDGFRA/NKX2-5/HEY2/SOX17/ALPK2/RGS4/GREM1/TBX2/PRICKLE1/SLC8A1/FHOD3/DLL1/TGFB2/MEF2C/MYO18B/BMP10/OBSL1/FZD7/TBX3/TENM4/SOX18/SEMA3C/NEB
GOBP_PLATELET_DEGRANULATION	GOBP_PLATELET_DEGRANULATION	128	0.571281	1.43726	0.017877	0.987946	0.987946	12431	tags=35%, list=21%, signal=28%	FGB/KNG1/LEFTY2/FGA/SPP2/ALB/LY6G6F/APOH/FGG/PLG/HGF/APOA1/IGF1/AHSG/HRG/ITIH3/FN1/ACTN2/EGF/SPARC/THBS1/VEGFC/PDGFB/ISLR/F13A1/A2M/RARRES2/A1BG/CLEC3B/IGF2/MMRN1/CLU/SELP/TGFB2/VWF/POTEKP/PF4/TF/CD109/SERPINE1/SERPINA4/PECAM1/TIMP3/ITGB3/FLNA
GOBP_APPENDAGE_MORPHOGENESIS	GOBP_APPENDAGE_MORPHOGENESIS	134	0.568458	1.43484	0.0185505	0.987946	0.987946	10461	tags=25%, list=18%, signal=20%	FGF4/COL2A1/FGF8/TBX5/RSPO2/HAND2/NOG/AFF3/BMP4/SFRP2/TWIST1/SALL1/SHH/HOXA11/DLX5/LEF1/DLX6/FGF10/RECK/ALX3/FBN2/GREM1/OSR1/TBX2/HOXA10/DYNC2H1/LRP4/TFAP2B/EN1/GPC3/TGFB2/ZBTB16/WNT5A
GOBP_REGULATION_OF_OSTEOBLAST_DIFFERENTIATION	GOBP_REGULATION_OF_OSTEOBLAST_DIFFERENTIATION	127	0.570183	1.43067	0.0183993	0.987946	0.987946	12295	tags=32%, list=21%, signal=26%	FGF23/UCMA/GDF10/HGF/HAND2/IGF1/AXIN2/NOG/BMP6/YAP1/BMP4/MIR9-1/SFRP2/SFRP1/TWIST1/TMEM119/TNN/NELL1/VEGFC/FERMT2/BAMBI/MIR138-1/CHRD/OSTN/GLI1/ID3/FBN2/GREM1/DDR2/TWIST2/CCN1/CCN4/PRKD1/MEF2C/NPPC/CTHRC1/RORB/LRP3/CITED1/CDK6/PDLIM7
GOBP_NEGATIVE_REGULATION_OF_CANONICAL_WNT_SIGNALING_PATHWAY	GOBP_NEGATIVE_REGULATION_OF_CANONICAL_WNT_SIGNALING_PATHWAY	179	0.535163	1.39239	0.0170308	0.987946	0.987946	14090	tags=27%, list=24%, signal=21%	SHISA3/NOTUM/NKD1/DKK4/DKK2/SFRP5/CDH2/FRZB/AXIN2/DACT3/NOG/SOX10/DKK1/SFRP4/PTPRO/WNT11/SFRP2/SFRP1/DKK3/SHH/SHISA6/DACT1/SOSTDC1/TNN/NKX2-5/PSMB11/SOX17/AMER2/GLI1/GREM1/PRICKLE1/DRAXIN/LRP4/IGFBP1/IGFBP4/GPC3/WNT5A/CAV1/CTHRC1/TMEM88/TLE7/MDK/ZNRF3/BICC1/TLE6/IGFBP2/NKD2/RBMS3/MIR665
GOBP_EAR_DEVELOPMENT	GOBP_EAR_DEVELOPMENT	202	0.529533	1.39193	0.0182832	0.987946	0.987946	11103	tags=25%, list=19%, signal=21%	NOX3/OTOL1/NEUROD1/FGF20/OC90/FOXG1/COL2A1/DCANP1/FGF8/TCAP/BMPER/GABRA5/CYTL1/KCNK2/PCDH15/LIN7A/HMX3/FRZB/PAX2/NOG/PROX1/NEUROG1/BMP4/ATOH1/TWIST1/LGR5/SHH/SPARC/PDGFRB/DLX5/DLX6/FGF10/HEY2/SLC17A8/FAT4/CLRN1/OSR1/DLL1/SPRY2/TGFB2/NKX3-2/HPN/GSDME/FZD2/CXCL14/TBX1/WNT5A/PLPPR4/CTHRC1/PTK7/CALB1
GOBP_EPITHELIAL_CELL_PROLIFERATION	GOBP_EPITHELIAL_CELL_PROLIFERATION	428	0.4672	1.29358	0.0181162	0.987946	0.987946	10723	tags=26%, list=18%, signal=21%	REG3A/MIR16-1/MIR487B/MIR129-1/RETNLB/BMP5/CNMD/FABP7/MIR125B1/APOH/FGF9/BMPER/MIR15B/SCN5A/HGF/FSHB/APOA1/IGF1/MIR424/PAX2/OR51E2/NOG/PROX1/REG1A/WFDC1/CPB2/PGR/BMP6/YAP1/REG3G/APLNR/BMP4/WNT16/EGF/SFRP2/SFRP1/FGL1/THBS4/TWIST1/LGR5/SHH/TNMD/LIMS2/SPARC/THBS1/SCG2/VEGFC/CCL2/DLX5/ZBED9/CXCL12/EGFL7/COL8A1/FGF7/DLX6/SULF1/PDGFB/FGF10/WNT2/JCAD/AR/FLT4/HTRA1/EPGN/CDH13/FGFR1/MIR126/CD34/MIR152/GLI…
GOBP_POSITIVE_REGULATION_OF_PROTEIN_LOCALIZATION_TO_CELL_SURFACE	GOBP_POSITIVE_REGULATION_OF_PROTEIN_LOCALIZATION_TO_CELL_SURFACE	18	-0.780401	-1.56638	0.0211322	0.998832	0.998832	110	tags=11%, list=0%, signal=11%	ABCA7/MIR520E
GOCC_SODIUM_CHANNEL_COMPLEX	GOCC_SODIUM_CHANNEL_COMPLEX	26	0.759184	1.51583	0.0206556	0.998832	0.998832	11925	tags=73%, list=20%, signal=58%	SCN1A/SCN7A/SCN5A/SCN2B/GRIK3/CACNA1G/SCN3A/SCN4A/GRIK5/SCN4B/SCN3B/SCN11A/SCN9A/CACNA1H/CACNA1I/GRIK4/SCNN1G/SCN2A/SCN1B
GOBP_CELL_DIFFERENTIATION_INVOLVED_IN_METANEPHROS_DEVELOPMENT	GOBP_CELL_DIFFERENTIATION_INVOLVED_IN_METANEPHROS_DEVELOPMENT	25	0.755722	1.50689	0.0190767	0.998832	0.998832	8929	tags=60%, list=15%, signal=51%	ADIPOQ/POU3F3/TCF21/PAX2/YAP1/BMP4/SALL1/GDNF/PDGFB/CD34/FAT4/GREM1/OSR1/WNT9B/SMO
GOBP_POSITIVE_REGULATION_OF_TISSUE_REMODELING	GOBP_POSITIVE_REGULATION_OF_TISSUE_REMODELING	23	0.751744	1.48383	0.0216839	0.998832	0.998832	4092	tags=13%, list=7%, signal=12%	MIR16-1/MIR15B/HRG
GOBP_METANEPHRIC_GLOMERULUS_DEVELOPMENT	GOBP_METANEPHRIC_GLOMERULUS_DEVELOPMENT	15	0.804122	1.47997	0.020401	0.998832	0.998832	8352	tags=67%, list=14%, signal=57%	ADIPOQ/LHX1/TCF21/PAX2/WT1/PDGFRB/PDGFRA/PDGFB/CD34/OSR1
GOBP_CARDIAC_CELL_DEVELOPMENT	GOBP_CARDIAC_CELL_DEVELOPMENT	83	0.618173	1.47417	0.0197018	0.998832	0.998832	9129	tags=27%, list=15%, signal=22%	AGTR2/NRAP/ADRA1A/TCAP/ACTC1/MYH11/NKX2-6/PI16/IGF1/LRRC10/PROX1/MYL2/ACTN2/BMP4/PDGFRB/PDGFRA/NKX2-5/HEY2/ALPK2/RGS4/SLC8A1/FHOD3
GOBP_POSITIVE_REGULATION_OF_MEMBRANE_PERMEABILITY	GOBP_POSITIVE_REGULATION_OF_MEMBRANE_PERMEABILITY	69	0.631411	1.46671	0.0206466	0.998832	0.998832	8601	tags=7%, list=14%, signal=6%	DEFA5/MT3/JAM3/ACAA2/MIR29A
GOBP_EPITHELIAL_CELL_DIFFERENTIATION_INVOLVED_IN_KIDNEY_DEVELOPMENT	GOBP_EPITHELIAL_CELL_DIFFERENTIATION_INVOLVED_IN_KIDNEY_DEVELOPMENT	48	0.666144	1.46409	0.0198802	0.998832	0.998832	10515	tags=46%, list=18%, signal=38%	ADIPOQ/LHX1/ACTA2/PAX2/NPHS1/YAP1/BMP4/PTPRO/MMP9/WT1/SALL1/GDNF/PDGFB/CD34/FAT4/GREM1/GPR4/OSR1/WNT9B/SMO/MEF2C/FOXC2
GOBP_MESONEPHRIC_TUBULE_MORPHOGENESIS	GOBP_MESONEPHRIC_TUBULE_MORPHOGENESIS	59	0.649405	1.464	0.0193935	0.998832	0.998832	10480	tags=41%, list=18%, signal=34%	AGTR2/FGF8/LHX1/ADAMTS16/TCF21/PAX2/NOG/BMP4/WNT11/WT1/SALL1/SHH/HOXA11/GDNF/FAT4/WNT6/GREM1/OSR1/WNT9B/SMO/GPC3/FGF1/KIF26B/FGF2
GOBP_REGULATION_OF_COAGULATION	GOBP_REGULATION_OF_COAGULATION	71	0.626614	1.46247	0.0218491	0.998832	0.998832	8251	tags=34%, list=14%, signal=29%	FGB/F11/KNG1/FGA/APOH/FGG/PLG/F2/F7/KRT1/VTN/HRG/HS3ST5/SERPINC1/CPB2/PDGFRA/THBS1/PDGFB/TBXA2R/TFPI/F2R/CD34/FAP/PRKG1
GOBP_LIMBIC_SYSTEM_DEVELOPMENT	GOBP_LIMBIC_SYSTEM_DEVELOPMENT	98	0.596978	1.44633	0.0201232	0.998832	0.998832	9118	tags=29%, list=15%, signal=24%	NEUROD1/FEZF2/GSX1/NKX2-1/SOX3/SLC32A1/EPHA5/DLX2/POU3F2/DAB1/ATP1A2/CRH/NKX2-6/DLX1/FGF13/PROX1/CDK5R2/KCNA1/TMEM108/MAS1/NEUROD6/TBR1/LEF1/NDNF/SCT/EMX2/SMO/ALK
GOCC_BASEMENT_MEMBRANE	GOCC_BASEMENT_MEMBRANE	94	0.590847	1.42497	0.0214782	0.998832	0.998832	12785	tags=51%, list=22%, signal=40%	OTOL1/COL2A1/LAMA1/TMEFF2/FGF9/EGFLAM/NTNG1/NID2/FN1/EFEMP2/COL5A1/THBS4/TMEFF1/LAMC3/SPARC/TGFBI/COL4A1/COL4A2/COL4A6/LAMA2/FREM1/COL15A1/COL8A1/LAMA4/VWC2/SMOC2/ATRNL1/LOXL2/ADAMTS1/SERPINF1/NTNG2/FBN1/HMCN1/COL4A5/NID1/LAMB1/LOXL1/COL17A1/LAMB4/TNC/MMRN2/LAMC2/CCDC80/LAMC1/DST/FREM3/LAMA3/COL18A1
GOBP_AMINE_TRANSPORT	GOBP_AMINE_TRANSPORT	94	0.589832	1.42253	0.0219035	0.998832	0.998832	12708	tags=47%, list=21%, signal=37%	FGF20/AGTR2/NPY2R/CARTPT/TRH/ATP1A2/CRH/HRH3/DDC/SYT6/SYT1/AVP/GRM7/AVPR1A/HTR1B/NPY5R/OXT/CXCL12/GDNF/HTR2A/SLC38A3/SLC22A16/SLC18A1/SNCG/SYT12/RGS4/KMO/P2RY12/SYT2/SYT11/CLTRN/ADRA2C/CCK/VIP/FFAR3/SV2A/SYT5/SYT9/SNCA/CNR1/SYT3/ADORA1/ADRA2B/ADRA2A
GOBP_RNA_3_END_PROCESSING	GOBP_RNA_3_END_PROCESSING	153	0.551383	1.41683	0.0217532	0.998832	0.998832	2020	tags=4%, list=3%, signal=4%	LIN28A/SAGE2P/CT45A9/CT45A5/CT45A1/CT45A10
GOBP_RESPONSE_TO_BMP	GOBP_RESPONSE_TO_BMP	167	0.537695	1.38911	0.0203378	0.998832	0.998832	10034	tags=31%, list=17%, signal=25%	COL2A1/BMP5/LEFTY2/CHRDL1/GREM2/SFRP5/BMPER/VSTM2A/DLX1/TMEM100/GDF7/NOG/HEYL/BMP6/SFRP4/BMP4/SFRP2/SFRP1/TNMD/SOSTDC1/ADAMTS12/DLX5/ZNF423/HTRA3/COMP/LEF1/SULF1/BAMBI/CHRD/HTRA1/BMP8A/ADAMTS7/VWC2/HJV/GREM1/CDH5/MIR140/FBN1/FSTL1/CCN1/FST/NODAL/TFAP2B/CER1/SKOR2/ACVRL1/ENG/GPC3/TGFB2/RBPMS2/FSTL3
GOBP_ACTIVATION_OF_INNATE_IMMUNE_RESPONSE	GOBP_ACTIVATION_OF_INNATE_IMMUNE_RESPONSE	145	-0.467571	-1.38548	0.0219571	0.998832	0.998832	3826	tags=8%, list=6%, signal=8%	MUC1/MUC4/MUC16/MUC17/MUC5B/MUC5AC/PRKACG/MUC13/MUC3A/MUC6/MUC2/MUC12
GOBP_TELENCEPHALON_DEVELOPMENT	GOBP_TELENCEPHALON_DEVELOPMENT	231	0.517733	1.37332	0.0193462	0.998832	0.998832	10527	tags=25%, list=18%, signal=20%	NEUROD1/FEZF2/POU3F3/FOXG1/ARX/NKX2-1/SLC32A1/EPHA5/FGF8/DLX2/LHX1/POU3F2/DAB1/ATP1A2/SCN5A/DLX1/CDH2/PLXNA4/ATP1B2/FGF13/PROX1/SLC8A3/CDK5R2/KCNA1/BMP4/ATOH1/TMEM108/SALL1/SHH/AVPR1A/MAS1/NEUROD6/DLX5/CXCL12/AQP1/TBR1/COL3A1/LEF1/IGF2BP1/HTR6/FAT4/SLC7A11/NTRK2/SCT/EMX2/DRAXIN/P2RY12/NRG3/SMO/SLC8A1/ALK/NPY/LAMB1/RFX4/FEZ1/WNT5A/BMERB1
GOBP_PROTEIN_KINASE_B_SIGNALING	GOBP_PROTEIN_KINASE_B_SIGNALING	273	0.497012	1.33344	0.0196027	0.998832	0.998832	10480	tags=21%, list=18%, signal=17%	FGF4/FGF3/FGF20/FGF19/LIN28A/FGF23/FGF8/FGF5/FGF9/SFRP5/CCL19/HGF/GFRAL/MT3/IGF1/TMEM100/F7/PAX2/MIR145/F10/EGF/THPO/AKR1C2/PDGFRB/C1QTNF12/PDGFRA/THBS1/FGF18/CCL2/FGF7/PDGFB/FGF10/FERMT2/MIR138-1/EPGN/FGFR1/MIR126/CHI3L1/NTRK2/RAMP3/MIR29A/P2RY12/FGF16/IGF2/TEK/IL1B/KDR/TSPYL5/ENG/SPRY2/KL/MERTK/CCL21/FGF1/RCN3/ANGPT1/FGF2
GOBP_REGULATION_OF_TRANSMEMBRANE_RECEPTOR_PROTEIN_SERINE_THREONINE_KINASE_SIGNALING_PATHWAY	GOBP_REGULATION_OF_TRANSMEMBRANE_RECEPTOR_PROTEIN_SERINE_THREONINE_KINASE_SIGNALING_PATHWAY	251	0.493768	1.31587	0.0206431	0.998832	0.998832	12062	tags=29%, list=20%, signal=23%	NKX2-1/BMP5/UCMA/GDF10/LEFTY2/CHRDL1/GREM2/SFRP5/BMPER/MIR15B/DLX1/INHBE/MYOCD/GDF7/CIDEA/RASL11B/NOG/DKK1/CILP/BMP6/SFRP4/BMP4/EMILIN1/SFRP2/SFRP1/DKK3/SHH/SOSTDC1/ASPN/THBS1/ZNF423/ADAMTSL2/HTRA3/SULF1/FGF10/BAMBI/CHRD/HTRA1/BMP8A/VWC2/FBN2/GREM1/CDH5/MIR140/FBN1/FSTL1/CCN1/FST/NODAL/TFAP2B/CER1/SKOR2/ACVRL1/ENG/MIR30B/GPC3/SPRY2/TGFB1I1/TGFB2/RBPMS2/FSTL3/IL17RD/INHBB/WNT5A/CAV1/NRROS/CD109/BM…
GOBP_CANONICAL_WNT_SIGNALING_PATHWAY	GOBP_CANONICAL_WNT_SIGNALING_PATHWAY	333	0.475138	1.30261	0.0215027	0.998832	0.998832	13805	tags=24%, list=23%, signal=19%	SHISA3/NOTUM/NKD1/DKK4/DKK2/RSPO2/SFRP5/CDH2/FRZB/AXIN2/DACT3/CTNND2/NOG/RSPO1/SOX10/MIR145/DKK1/SFRP4/ADGRA2/YAP1/WNT16/PTPRO/EGF/WNT11/SFRP2/SFRP1/DKK3/LGR5/SHH/SHISA6/DACT1/COL1A1/SOSTDC1/TNN/DLX5/NKX2-5/LEF1/PSMB11/FGF10/WNT2/BAMBI/RECK/SOX17/AMER2/GLI1/WNT6/GREM1/DAAM2/PRICKLE1/WNT9B/DRAXIN/LRP4/IGFBP1/SULF2/GPRC5B/AMER3/IGFBP4/GPC3/FZD2/WNT5A/CAV1/CTHRC1/PTK7/FZD7/TMEM88/DISC1/TCF7L1/WNT5B/…
GOBP_REPRODUCTIVE_SYSTEM_DEVELOPMENT	GOBP_REPRODUCTIVE_SYSTEM_DEVELOPMENT	408	0.46391	1.28235	0.0201706	0.998832	0.998832	12622	tags=23%, list=21%, signal=18%	MIR16-1/TSPY2/DCANP1/HAND1/NKX2-1/TCF23/BMP5/FGF8/LHX1/ZFP42/FGF9/LHX8/PTX3/MYOCD/FSHB/TCF21/GDF7/LHX9/GPR149/NOG/NEUROG1/PGR/BMP6/BMP4/SFRP2/SLIT3/SFRP1/BIRC2/WT1/SALL1/SHH/MC2R/MAS1/PDGFRB/HOXA11/PDGFRA/RETN/PCYT1B/UTF1/GATA1/LEF1/SULF1/PDGFB/FGF10/HEY2/SRD5A2/WNT2/AR/HTRA1/PLAG1/GLI1/ADAMTS1/FOXL2/SERPINF1/TEX11/OSR1/PCDH12/WNT9B/HOXA10/RHOBTB3/CCN1/FST/NODAL/IGF2/GAS2/RXFP2/HEY1/VGF/PRPS1L1/A…
GOBP_NEGATIVE_REGULATION_OF_RESPONSE_TO_EXTERNAL_STIMULUS	GOBP_NEGATIVE_REGULATION_OF_RESPONSE_TO_EXTERNAL_STIMULUS	394	0.4647	1.28178	0.0215265	0.998832	0.998832	10723	tags=19%, list=18%, signal=15%	MIR16-1/MIR892B/MIR488/MMP26/DEFB114/ADIPOQ/CTNNA2/FGB/CARTPT/F11/KNG1/MIR204/FGA/APOH/SEMA3E/FGG/PLG/MIR15B/PYDC2/HGF/APOA1/IGF1/F2/MIR424/KRT1/VTN/CLDN19/HRG/WFDC1/MIR145/CPB2/APCS/SPX/PTPRO/GRID2/C1QTNF12/LRFN5/PDGFRA/THBS1/NPY5R/CCL2/AJAP1/SEMA5B/PDGFB/TFPI/MIR138-1/HTRA1/TNFAIP6/MIR126/CD34/A2M/MYOZ1/GREM1/FAP/SERPINF1/PRKG1/CDH5/MIR187/SYT11/MIR181A2/TEK/ANGPT2/OTOP1/GPR17/CCK/SEMA6D/CD200/…
GOMF_INTEGRIN_BINDING	GOMF_INTEGRIN_BINDING	142	0.546207	1.38786	0.022104	0.998899	0.998899	17277	tags=48%, list=29%, signal=34%	ADAM2/ADAMTS8/IGF1/VTN/FN1/ACTN2/IBSP/EMILIN1/SFRP2/COL5A1/THBS4/ADAMTS5/TGFBI/THBS1/TNN/CXCL12/ITGBL1/COMP/JAM3/THY1/COL3A1/FERMT2/MFGE8/FBLN5/ECM2/CCN2/FAP/FBN1/JAM2/ESM1/CCN1/EDIL3/S1PR3/TIMP2/IGF2/CCN4/IL1B/KDR/LAMB1/VWF/ITGA5/ADAM23/FGF1/FGF2/ITGB5/DST/MMP14/ACTN3/ITGB3/LAMA3/DMP1/ACTN1/COL16A1/ITGA4/NRG1/TSPAN4/CD81/CCN3/GPNMB/FRMD5/LAMB2/UTRN/ITGAV/SPP1/PLPP3/ICAM5/VCAM1/CDH17
GOBP_INNER_DYNEIN_ARM_ASSEMBLY	GOBP_INNER_DYNEIN_ARM_ASSEMBLY	16	-0.779985	-1.53573	0.0339638	1	1	10860	tags=69%, list=18%, signal=56%	LRRC6/DNAH1/DNAI3/CCDC103/CCDC40/ZMYND10/TEKT2/CFAP73/DNAH7/DNAAF6/CFAP100
GOBP_RESPONSE_TO_PLATELET_DERIVED_GROWTH_FACTOR	GOBP_RESPONSE_TO_PLATELET_DERIVED_GROWTH_FACTOR	21	-0.726312	-1.5187	0.0313281	1	1	1587	tags=10%, list=3%, signal=9%	HAS1/MIR1298
GOBP_CRANIOFACIAL_SUTURE_MORPHOGENESIS	GOBP_CRANIOFACIAL_SUTURE_MORPHOGENESIS	17	0.803114	1.50521	0.0242344	1	1	6686	tags=47%, list=11%, signal=42%	FGF4/DCANP1/MMP16/NEUROG1/BMP4/MSX2/TWIST1/FREM1
GOBP_RESPONSE_TO_NITRIC_OXIDE	GOBP_RESPONSE_TO_NITRIC_OXIDE	19	0.776523	1.48948	0.0406655	1	1	6700	tags=32%, list=11%, signal=28%	DPEP1/KCNC2/CCL19/MT3/MMP3/AQP1
GOBP_CELL_PROLIFERATION_IN_FOREBRAIN	GOBP_CELL_PROLIFERATION_IN_FOREBRAIN	25	0.746505	1.48851	0.025329	1	1	2894	tags=24%, list=5%, signal=23%	POU3F3/ARX/DCT/FGF8/POU3F2/KIF1A
GOCC_TRIGLYCERIDE_RICH_PLASMA_LIPOPROTEIN_PARTICLE	GOCC_TRIGLYCERIDE_RICH_PLASMA_LIPOPROTEIN_PARTICLE	20	0.772698	1.48735	0.0383418	1	1	3323	tags=30%, list=6%, signal=28%	APOA4/APOC3/APOA5/APOH/APOA2/APOA1
GOBP_REGULATION_OF_TRIGLYCERIDE_CATABOLIC_PROCESS	GOBP_REGULATION_OF_TRIGLYCERIDE_CATABOLIC_PROCESS	14	0.817468	1.48704	0.0228662	1	1	3323	tags=29%, list=6%, signal=27%	APOA4/APOC3/APOA5/APOA1
GOCC_VOLTAGE_GATED_SODIUM_CHANNEL_COMPLEX	GOCC_VOLTAGE_GATED_SODIUM_CHANNEL_COMPLEX	17	0.793375	1.48696	0.0312928	1	1	11925	tags=88%, list=20%, signal=71%	SCN1A/SCN7A/SCN5A/SCN2B/CACNA1G/SCN3A/SCN4A/SCN4B/SCN3B/SCN11A/SCN9A/CACNA1H/CACNA1I/SCN2A/SCN1B
GOCC_CHYLOMICRON	GOCC_CHYLOMICRON	13	0.821401	1.48394	0.0257937	1	1	3323	tags=46%, list=6%, signal=44%	APOA4/APOC3/APOA5/APOH/APOA2/APOA1
GOBP_REGULATION_OF_RENAL_SYSTEM_PROCESS	GOBP_REGULATION_OF_RENAL_SYSTEM_PROCESS	32	0.719005	1.48244	0.0272733	1	1	10556	tags=53%, list=18%, signal=44%	ADIPOQ/AGTR2/TAC1/OR51E2/SPX/PTPRO/AVP/AVPR1A/CORO2B/OXT/PDGFB/GJA5/F2R/NPPB/EDNRB/CORIN/GJA1
GOBP_REGULATION_OF_VASCULAR_ASSOCIATED_SMOOTH_MUSCLE_CELL_DIFFERENTIATION	GOBP_REGULATION_OF_VASCULAR_ASSOCIATED_SMOOTH_MUSCLE_CELL_DIFFERENTIATION	26	0.741365	1.48025	0.0358861	1	1	9552	tags=42%, list=16%, signal=36%	MIR125B1/FGF9/MIR15B/MYOCD/MIR424/MIR145/EFEMP2/PDGFB/HEY2/MIR140/ENG
GOBP_REGULATION_OF_CELLULAR_RESPONSE_TO_VASCULAR_ENDOTHELIAL_GROWTH_FACTOR_STIMULUS	GOBP_REGULATION_OF_CELLULAR_RESPONSE_TO_VASCULAR_ENDOTHELIAL_GROWTH_FACTOR_STIMULUS	28	0.73074	1.47991	0.0414668	1	1	10017	tags=39%, list=17%, signal=33%	MIR16-1/MIR424/HRG/CCBE1/ADGRA2/ADAMTS12/JCAD/SMOC2/DLL1/SPRY2/DCN
GOBP_EMBRYONIC_HINDLIMB_MORPHOGENESIS	GOBP_EMBRYONIC_HINDLIMB_MORPHOGENESIS	27	0.734185	1.47958	0.0276527	1	1	10213	tags=41%, list=17%, signal=34%	FGF4/FGF8/RSPO2/AFF3/BMP4/TWIST1/SHH/ALX3/OSR1/GPC3/ZBTB16
GOMF_PLATELET_DERIVED_GROWTH_FACTOR_BINDING	GOMF_PLATELET_DERIVED_GROWTH_FACTOR_BINDING	11	0.837701	1.46785	0.0428571	1	1	9158	tags=91%, list=15%, signal=77%	COL2A1/COL5A1/PDGFRB/COL1A1/COL4A1/PDGFRA/COL1A2/COL3A1/PDGFB/COL6A1
GOBP_AORTA_MORPHOGENESIS	GOBP_AORTA_MORPHOGENESIS	33	0.704411	1.46725	0.0276054	1	1	10377	tags=55%, list=17%, signal=45%	FGF8/PROX1/MIR145/MYLK/EFEMP2/FKBP10/PDGFRB/HEY2/TBX2/TFAP2B/ADAMTS9/HEY1/ACVRL1/DLL4/ENG/TGFB2/FOXH1/TBX1
GOBP_NEGATIVE_REGULATION_OF_MUSCLE_ORGAN_DEVELOPMENT	GOBP_NEGATIVE_REGULATION_OF_MUSCLE_ORGAN_DEVELOPMENT	11	0.8365	1.46574	0.0428571	1	1	6959	tags=45%, list=12%, signal=40%	FGF3/FGF8/BMP4/TWIST1/LEF1
GOBP_HINDLIMB_MORPHOGENESIS	GOBP_HINDLIMB_MORPHOGENESIS	34	0.702902	1.46421	0.0250196	1	1	10213	tags=35%, list=17%, signal=29%	FGF4/FGF8/RSPO2/AFF3/BMP4/TWIST1/SHH/ALX3/OSR1/TFAP2B/GPC3/ZBTB16
GOBP_COLLAGEN_CATABOLIC_PROCESS	GOBP_COLLAGEN_CATABOLIC_PROCESS	47	0.668626	1.46391	0.0301146	1	1	9789	tags=43%, list=16%, signal=36%	MMP26/MMP10/PRSS2/MMP16/MMP20/MMP13/MMP9/MMP11/MMP3/COL13A1/MRC2/COL15A1/MMP2/ADAMTS2/MMP1/FAP/CTSK/MMP8/COL19A1/MMP23B
GOBP_BRANCHING_INVOLVED_IN_BLOOD_VESSEL_MORPHOGENESIS	GOBP_BRANCHING_INVOLVED_IN_BLOOD_VESSEL_MORPHOGENESIS	34	0.700077	1.45833	0.027774	1	1	10723	tags=44%, list=18%, signal=36%	MIR16-1/FGF8/SEMA3E/MIR15B/SFRP2/EDNRA/SHH/COL4A1/LEF1/KDR/DLL4/ENG/NFATC4/FOXC2/NRP1
GOBP_O_GLYCAN_PROCESSING	GOBP_O_GLYCAN_PROCESSING	60	-0.568278	-1.45637	0.0255485	1	1	5521	tags=47%, list=9%, signal=42%	MUCL1/GALNT4/GALNT5/B3GNT7/GALNT3/MUC19/GALNT7/ST3GAL4/MUC20/ST6GALNAC4/GCNT3/B3GNT3/GALNT9/GALNT12/ST6GAL1/MUC1/B3GNT6/MUC4/MUC16/MUC17/MUC5B/CHST4/MUC5AC/MUC13/MUC3A/MUC6/MUC2/MUC12
GOBP_MESENCHYME_MORPHOGENESIS	GOBP_MESENCHYME_MORPHOGENESIS	49	0.656843	1.4548	0.0404348	1	1	10515	tags=43%, list=18%, signal=35%	BMP5/FGF8/ACTG2/ACTC1/ACTA1/TMEM100/ACTA2/NOG/HEYL/WNT11/TWIST1/LEF1/HEY2/OSR1/TBX2/HEY1/ACVRL1/ENG/TGFB2/WNT5A/FOXC2
GOBP_METANEPHRIC_NEPHRON_DEVELOPMENT	GOBP_METANEPHRIC_NEPHRON_DEVELOPMENT	39	0.683191	1.45309	0.0347477	1	1	9028	tags=46%, list=15%, signal=39%	ADIPOQ/LHX1/TCF21/PAX2/BMP4/IRX1/WT1/SALL1/PDGFRB/PDGFRA/GDNF/PDGFB/CD34/GREM1/OSR1/WNT9B/SMO/TFAP2B
GOMF_VOLTAGE_GATED_SODIUM_CHANNEL_ACTIVITY	GOMF_VOLTAGE_GATED_SODIUM_CHANNEL_ACTIVITY	23	0.736101	1.45295	0.0398773	1	1	12188	tags=74%, list=21%, signal=59%	SCN1A/HCN1/SCN7A/SCN5A/SCN2B/CACNA1G/SCN3A/SCN4A/SCN4B/SCN3B/SCN11A/SCN9A/CACNA1H/CACNA1I/SCN2A/SCN1B/HCN2
GOMF_NEUROPEPTIDE_Y_RECEPTOR_ACTIVITY	GOMF_NEUROPEPTIDE_Y_RECEPTOR_ACTIVITY	10	0.838903	1.45266	0.0430622	1	1	7021	tags=70%, list=12%, signal=62%	NPY2R/PRLHR/GPR83/PROKR2/NPY1R/NPY5R/NPY6R
GOMF_CYSTEINE_TYPE_ENDOPEPTIDASE_INHIBITOR_ACTIVITY	GOMF_CYSTEINE_TYPE_ENDOPEPTIDASE_INHIBITOR_ACTIVITY	56	0.647254	1.45247	0.0252066	1	1	5435	tags=25%, list=9%, signal=23%	CSN2/DPEP1/CST1/CST4/LCN1/KNG1/CST5/CST9LP1/MT3/AHSG/HRG/SPOCK1/AVP/BIRC2
GOBP_NEGATIVE_REGULATION_OF_MUSCLE_TISSUE_DEVELOPMENT	GOBP_NEGATIVE_REGULATION_OF_MUSCLE_TISSUE_DEVELOPMENT	11	0.828408	1.45156	0.0460317	1	1	6959	tags=45%, list=12%, signal=40%	FGF3/FGF8/BMP4/TWIST1/LEF1
GOCC_INTRINSIC_COMPONENT_OF_POSTSYNAPTIC_DENSITY_MEMBRANE	GOCC_INTRINSIC_COMPONENT_OF_POSTSYNAPTIC_DENSITY_MEMBRANE	50	0.65582	1.45153	0.0291784	1	1	10579	tags=44%, list=18%, signal=36%	LRRTM3/SORCS3/GRIA1/GSG1L/SLITRK3/RGS7BP/CACNG7/SHISA9/LRRC4B/EFNB3/EPHA7/LRFN2/GRID2/GRIK5/SHISA6/LRFN5/CLSTN2/GRID1/ADRA2C/LRFN1/NETO1/PLPPR4
GOBP_REGULATION_OF_METALLOENDOPEPTIDASE_ACTIVITY	GOBP_REGULATION_OF_METALLOENDOPEPTIDASE_ACTIVITY	16	0.781076	1.44832	0.0435459	1	1	7812	tags=19%, list=13%, signal=16%	MIR892B/RECK/MIR152
GOCC_PLATELET_ALPHA_GRANULE_LUMEN	GOCC_PLATELET_ALPHA_GRANULE_LUMEN	67	0.628328	1.44786	0.0289213	1	1	10410	tags=42%, list=18%, signal=35%	FGB/KNG1/LEFTY2/FGA/ALB/FGG/PLG/HGF/IGF1/AHSG/HRG/FN1/ACTN2/EGF/SPARC/THBS1/VEGFC/PDGFB/ISLR/F13A1/A2M/A1BG/IGF2/MMRN1/CLU/TGFB2/VWF/PF4
GOBP_STRIATED_MUSCLE_CELL_APOPTOTIC_PROCESS	GOBP_STRIATED_MUSCLE_CELL_APOPTOTIC_PROCESS	50	0.652929	1.44513	0.0309602	1	1	7229	tags=18%, list=12%, signal=16%	MIR16-1/MYOCD/HAND2/POU4F2/MIR145/HSPB6/SFRP2/NKX2-5/HEY2
GOBP_REGULATION_OF_MUSCLE_ORGAN_DEVELOPMENT	GOBP_REGULATION_OF_MUSCLE_ORGAN_DEVELOPMENT	43	0.671288	1.44464	0.0412313	1	1	10039	tags=35%, list=17%, signal=29%	FGF3/DCANP1/FGF8/MYF6/NEUROG1/BMP4/TWIST1/MYOG/SHH/MYOD1/JPH2/LEF1/IGF2/DLL1/MEF2C
GOBP_REGULATION_OF_LIPOPROTEIN_LIPASE_ACTIVITY	GOBP_REGULATION_OF_LIPOPROTEIN_LIPASE_ACTIVITY	24	0.728871	1.44406	0.0337465	1	1	9811	tags=33%, list=17%, signal=28%	APOA4/APOC3/APOA5/APOH/APOA1/GPIHBP1/LPL/HDAC9
GOBP_RESPONSE_TO_LIGHT_INTENSITY	GOBP_RESPONSE_TO_LIGHT_INTENSITY	11	0.823934	1.44372	0.0460317	1	1	3824	tags=18%, list=6%, signal=17%	KCNC2/RS1
GOBP_REGULATION_OF_SMOOTH_MUSCLE_CELL_DIFFERENTIATION	GOBP_REGULATION_OF_SMOOTH_MUSCLE_CELL_DIFFERENTIATION	44	0.66526	1.44203	0.0313316	1	1	9988	tags=32%, list=17%, signal=26%	MIR125B1/FGF9/MIR15B/MYOCD/MIR424/MIR145/BMP4/EFEMP2/SHH/PDGFB/HEY2/MIR140/ENG/RBPMS2
GOBP_NEGATIVE_REGULATION_OF_OSTEOBLAST_DIFFERENTIATION	GOBP_NEGATIVE_REGULATION_OF_OSTEOBLAST_DIFFERENTIATION	50	0.651399	1.44174	0.0322966	1	1	8666	tags=36%, list=15%, signal=31%	FGF23/UCMA/GDF10/HAND2/AXIN2/NOG/MIR9-1/SFRP1/TWIST1/TNN/VEGFC/BAMBI/MIR138-1/CHRD/OSTN/ID3/GREM1/TWIST2
GOBP_REGULATION_OF_FIBRINOLYSIS	GOBP_REGULATION_OF_FIBRINOLYSIS	14	0.791794	1.44034	0.0491551	1	1	8170	tags=57%, list=14%, signal=49%	F11/APOH/PLG/F2/HRG/CPB2/THBS1/FAP
GOBP_BLOOD_COAGULATION_INTRINSIC_PATHWAY	GOBP_BLOOD_COAGULATION_INTRINSIC_PATHWAY	18	0.755099	1.44003	0.0462963	1	1	11302	tags=56%, list=19%, signal=45%	F9/F11/KNG1/APOH/F2/SERPINC1/GP9/A2M/VWF/GP5
GOBP_CELL_AGGREGATION	GOBP_CELL_AGGREGATION	23	0.728788	1.43852	0.0444785	1	1	1630	tags=13%, list=3%, signal=13%	FGF4/OTOR/COL2A1
GOBP_NEPHRON_MORPHOGENESIS	GOBP_NEPHRON_MORPHOGENESIS	71	0.616251	1.43828	0.0287714	1	1	10480	tags=37%, list=18%, signal=30%	AGTR2/FGF8/LHX1/ADAMTS16/TCF21/PAX2/NOG/BMP4/WNT11/IRX1/WT1/SALL1/SHH/PDGFRB/HOXA11/GDNF/FAT4/WNT6/GREM1/OSR1/WNT9B/SMO/GPC3/FGF1/KIF26B/FGF2
GOBP_HIGH_DENSITY_LIPOPROTEIN_PARTICLE_REMODELING	GOBP_HIGH_DENSITY_LIPOPROTEIN_PARTICLE_REMODELING	18	0.753998	1.43793	0.0478395	1	1	3323	tags=28%, list=6%, signal=26%	APOA4/APOC3/ALB/APOA2/APOA1
GOMF_PEPTIDOGLYCAN_BINDING	GOMF_PEPTIDOGLYCAN_BINDING	18	0.753835	1.43762	0.0478395	1	1	5098	tags=22%, list=9%, signal=20%	REG3A/REG1B/REG1A/REG3G
GOCC_COMPLEX_OF_COLLAGEN_TRIMERS	GOCC_COMPLEX_OF_COLLAGEN_TRIMERS	21	0.737783	1.43737	0.0384025	1	1	9122	tags=71%, list=15%, signal=60%	OTOL1/COL2A1/COL5A1/COL11A2/COL1A1/COL4A1/COL4A2/COL1A2/COL5A3/COL4A6/COL5A2/COL8A1/COL3A1/LUM/COL4A5
GOBP_MESENCHYMAL_CELL_PROLIFERATION	GOBP_MESENCHYMAL_CELL_PROLIFERATION	38	0.678653	1.43736	0.0459642	1	1	10461	tags=39%, list=18%, signal=33%	FGF4/HAND2/BMP4/WNT11/SHH/FGF7/WNT2/CHRD/FAT4/OSR1/SMO/DCHS2/GPC3/TBX1/WNT5A
GOBP_DEFENSE_RESPONSE_TO_GRAM_POSITIVE_BACTERIUM	GOBP_DEFENSE_RESPONSE_TO_GRAM_POSITIVE_BACTERIUM	98	0.591942	1.43413	0.024352	1	1	2499	tags=7%, list=4%, signal=7%	DEFA5/DEFA6/DEFB128/DEFB114/DEFB106A/DEFB119/CRP
GOCC_INTRINSIC_COMPONENT_OF_POSTSYNAPTIC_SPECIALIZATION_MEMBRANE	GOCC_INTRINSIC_COMPONENT_OF_POSTSYNAPTIC_SPECIALIZATION_MEMBRANE	69	0.617225	1.43375	0.026289	1	1	10804	tags=43%, list=18%, signal=36%	CHRNA1/LRRTM1/LRRTM3/SORCS3/GRIA1/GSG1L/SLITRK3/GABRA5/RGS7BP/CDH2/CACNG7/SHISA9/LRRC4B/EFNB3/EPHA7/GABRA3/LRFN2/GRID2/GRIK5/SHISA6/LRFN5/KCND2/CLSTN2/GRID1/P2RX6/ADRA2C/LRFN1/NETO1/PLPPR4/GLRA1
GOBP_NEGATIVE_REGULATION_OF_BMP_SIGNALING_PATHWAY	GOBP_NEGATIVE_REGULATION_OF_BMP_SIGNALING_PATHWAY	51	0.646599	1.43359	0.0291784	1	1	10461	tags=39%, list=18%, signal=32%	CHRDL1/GREM2/BMPER/DLX1/NOG/SFRP2/SFRP1/SOSTDC1/HTRA3/BAMBI/CHRD/HTRA1/VWC2/GREM1/FBN1/CER1/SKOR2/RBPMS2/FSTL3/WNT5A
GOBP_MESONEPHROS_DEVELOPMENT	GOBP_MESONEPHROS_DEVELOPMENT	91	0.598	1.43355	0.0250578	1	1	11942	tags=37%, list=20%, signal=30%	AGTR2/FGF8/LHX1/BMPER/ADAMTS16/TCF21/PAX2/NOG/CRLF1/BMP4/WNT11/SFRP1/WT1/SALL1/SHH/HOXA11/GDNF/FGF10/FAT4/WNT6/GREM1/OSR1/WNT9B/SMO/CER1/GPC3/FGF1/ZBTB16/KIF26B/FGF2/FOXC2/CALB1/CITED1/GDF11
GOBP_HETEROPHILIC_CELL_CELL_ADHESION_VIA_PLASMA_MEMBRANE_CELL_ADHESION_MOLECULES	GOBP_HETEROPHILIC_CELL_CELL_ADHESION_VIA_PLASMA_MEMBRANE_CELL_ADHESION_MOLECULES	47	0.654626	1.43325	0.0418886	1	1	10665	tags=43%, list=18%, signal=35%	REG3A/UMOD/CRB1/TENM1/CDH2/PTPRD/CDH4/GRID2/SCARF2/CADM3/CADM1/FAT4/TENM2/CBLN1/HMCN1/TENM3/AMIGO2/SELP/ITGA5/SELE
GOBP_CELLULAR_RESPONSE_TO_VASCULAR_ENDOTHELIAL_GROWTH_FACTOR_STIMULUS	GOBP_CELLULAR_RESPONSE_TO_VASCULAR_ENDOTHELIAL_GROWTH_FACTOR_STIMULUS	72	0.612539	1.43299	0.0281363	1	1	12403	tags=32%, list=21%, signal=25%	MIR16-1/MIR424/HRG/CCBE1/ADGRA2/PDGFRB/PDGFRA/ADAMTS12/VEGFC/JCAD/FLT4/SMOC2/DLL1/KDR/DLL4/PRKD1/SPRY2/PGF/DCN/NRP1/RAMP2/FLT1/ADAMTS3
GOBP_FOREBRAIN_CELL_MIGRATION	GOBP_FOREBRAIN_CELL_MIGRATION	53	0.643622	1.43148	0.0390944	1	1	13805	tags=40%, list=23%, signal=30%	FEZF2/POU3F3/FOXG1/ARX/NKX2-1/POU3F2/DAB1/FGF13/CDK5R2/CXCL12/HTR6/EMX2/P2RY12/NRG3/LAMB1/BMERB1/AXL/DISC1/CXCR4/TNR/DIXDC1
GOBP_CARTILAGE_MORPHOGENESIS	GOBP_CARTILAGE_MORPHOGENESIS	10	0.826461	1.43111	0.0494418	1	1	3402	tags=30%, list=6%, signal=28%	HAND1/RSPO2/HAND2
GOBP_REGULATION_OF_MORPHOGENESIS_OF_AN_EPITHELIUM	GOBP_REGULATION_OF_MORPHOGENESIS_OF_AN_EPITHELIUM	61	0.631052	1.4309	0.0242783	1	1	10556	tags=39%, list=18%, signal=32%	NKD1/AGTR2/LHX1/HGF/PAX2/NOG/BMP4/EGF/SFRP1/SHH/ADAMTS12/GDNF/FGF7/SULF1/FGF10/WNT2/AR/GREM1/TBX2/SMO/FGF1/WNT5A/FGF2/GJA1
GOBP_NEGATIVE_REGULATION_OF_GLIAL_CELL_DIFFERENTIATION	GOBP_NEGATIVE_REGULATION_OF_GLIAL_CELL_DIFFERENTIATION	22	0.727986	1.42814	0.0433437	1	1	8992	tags=45%, list=15%, signal=39%	LIN28A/NKX6-2/DLX2/DAB1/DLX1/F2/NOG/NKX6-1/DAAM2/TMEM98
GOBP_KILLING_OF_CELLS_OF_OTHER_ORGANISM	GOBP_KILLING_OF_CELLS_OF_OTHER_ORGANISM	67	0.619677	1.42793	0.0355444	1	1	6008	tags=16%, list=10%, signal=15%	DEFA5/DEFA6/DEFB128/CFHR2/CFHR5/DCD/F2/HRG/CFHR1/REG3G/AZU1
GOCC_HIGH_DENSITY_LIPOPROTEIN_PARTICLE	GOCC_HIGH_DENSITY_LIPOPROTEIN_PARTICLE	27	0.707796	1.4264	0.0401855	1	1	7238	tags=37%, list=12%, signal=33%	APOA4/APOC3/APOA5/APOH/APOA2/HPR/APOA1/PON1/APOB/APOF
GOBP_SULFUR_COMPOUND_CATABOLIC_PROCESS	GOBP_SULFUR_COMPOUND_CATABOLIC_PROCESS	56	0.635635	1.42639	0.0363597	1	1	10017	tags=32%, list=17%, signal=27%	DPEP1/CDO1/OGN/VCAN/KERA/AGXT/ACAN/OMD/GGT2/CSPG4/PRELP/BGN/GGTLC2/GGT5/GADL1/LUM/GGT3P/DCN
GOBP_NEURONAL_ACTION_POTENTIAL	GOBP_NEURONAL_ACTION_POTENTIAL	33	0.68451	1.4258	0.0379363	1	1	9693	tags=55%, list=16%, signal=46%	SCN1A/CHRNA1/SCN7A/SCN5A/CACNA1G/SCN3A/KCNA1/P2RX3/SCN4A/FGF12/KCND2/SCN11A/KCNMB4/GPR88/SCN9A/KCNMB2/CACNA1H/CACNA1I
GOBP_NEGATIVE_REGULATION_OF_MAP_KINASE_ACTIVITY	GOBP_NEGATIVE_REGULATION_OF_MAP_KINASE_ACTIVITY	77	0.602968	1.42564	0.0229201	1	1	5415	tags=12%, list=9%, signal=11%	MIR218-1/DUSP21/DEFB114/ADIPOQ/DUSP29/UCHL1/BMP4/SFRP2/SFRP1
GOMF_GLUTAMATE_RECEPTOR_ACTIVITY	GOMF_GLUTAMATE_RECEPTOR_ACTIVITY	27	0.707114	1.42503	0.0401855	1	1	11252	tags=63%, list=19%, signal=51%	GRIA2/GRIA1/GRIK3/GRIN2B/GRM4/GRM3/GRID2/GRM7/GRIK5/GRM8/GRM1/GRID1/GRM5/GRIA3/GRM6/GRIA4/GRIK4
GOBP_EXTRACELLULAR_MATRIX_DISASSEMBLY	GOBP_EXTRACELLULAR_MATRIX_DISASSEMBLY	81	0.597547	1.42113	0.0397975	1	1	15445	tags=49%, list=26%, signal=37%	MMP10/PLG/PRSS2/MMP16/KLK2/MMP20/MMP13/MMP9/MMP11/PRSS1/ADAMTS5/MMP3/KLK4/MMP2/HTRA1/MMP1/A2M/FAP/CMA1/DDR2/CTSG/CTSK/MMP8/NOXO1/TIMP2/TLL1/HPN/PDPN/LAMC1/MMP14/SCUBE1/BMP1/MMP7/FSCN1/FURIN/FGFR4/TPSAB1/CAPNS2/CTRB2/ADAMTS4
GOBP_POSITIVE_REGULATION_OF_ORGAN_GROWTH	GOBP_POSITIVE_REGULATION_OF_ORGAN_GROWTH	54	0.637777	1.41921	0.0342306	1	1	13299	tags=35%, list=22%, signal=27%	ARX/FGF8/MIR204/TBX5/IGF1/PROX1/YAP1/WT1/HEY2/WNT2/GLI1/TBX2/SMO/IGF2/MEF2C/FGF2/BMP10/HLX/ZFPM2
GOBP_CEREBRAL_CORTEX_CELL_MIGRATION	GOBP_CEREBRAL_CORTEX_CELL_MIGRATION	39	0.665011	1.41442	0.0377644	1	1	10527	tags=31%, list=18%, signal=25%	POU3F3/FOXG1/ARX/NKX2-1/POU3F2/DAB1/FGF13/CDK5R2/HTR6/P2RY12/LAMB1/BMERB1
GOBP_REGULATION_OF_COLLAGEN_METABOLIC_PROCESS	GOBP_REGULATION_OF_COLLAGEN_METABOLIC_PROCESS	47	0.645058	1.41231	0.0376506	1	1	10559	tags=34%, list=18%, signal=28%	MIR218-1/AMELX/F2/MIR145/BMP4/EMILIN1/VIM/PDGFRB/MFAP4/F2R/CCN2/FAP/MIR29A/ENG/CYP7A1/NPPC
GOMF_SODIUM_CHANNEL_ACTIVITY	GOMF_SODIUM_CHANNEL_ACTIVITY	43	0.655246	1.41012	0.0409091	1	1	12188	tags=53%, list=21%, signal=43%	SCN1A/HCN1/SCN7A/ASIC2/SCN5A/SCN2B/GRIK3/CACNA1G/SCN3A/SCN4A/GRIK5/SCN4B/SCN3B/SCN11A/SCN9A/NALCN/CACNA1H/CACNA1I/GRIK4/SCNN1G/SCN2A/SCN1B/HCN2
GOCC_INTRINSIC_COMPONENT_OF_SYNAPTIC_MEMBRANE	GOCC_INTRINSIC_COMPONENT_OF_SYNAPTIC_MEMBRANE	140	0.555458	1.4093	0.0254248	1	1	15840	tags=52%, list=27%, signal=38%	CHRNA1/LRRTM1/LRRTM3/ADRA1A/SORCS3/GRIA1/GSG1L/SLITRK3/GABRA5/RGS7BP/CDH2/PTPRD/CACNG7/SHISA9/SYT6/LRRC4B/GABRG3/EFNB3/NTNG1/EPHA7/CACNG5/SLC8A3/GABRA3/KCNA1/CNTN5/GRM3/P2RX3/LRFN2/GRID2/ADCY8/GRIK5/SHISA6/GPM6A/HTR1B/LRFN5/SLC1A6/HTR2A/KCND2/PCDH17/CLSTN2/GRID1/P2RX6/NTNG2/CNTN1/SYT11/SLC8A1/ADRA2C/ADAM23/LRFN1/NETO1/PLPPR4/GLRA1/GRIK4/CNR1/SCN2A/ADORA1/CHRND/GPC4/ADCY1/PCDH8/P2RX1/CDH10/PRRT1/E…
GOBP_NEGATIVE_REGULATION_OF_EPITHELIAL_CELL_DIFFERENTIATION	GOBP_NEGATIVE_REGULATION_OF_EPITHELIAL_CELL_DIFFERENTIATION	47	0.643573	1.40905	0.0391566	1	1	14268	tags=47%, list=24%, signal=36%	REG3A/FRZB/YAP1/REG3G/MMP9/NKX6-3/OSR1/SMO/NODAL/S1PR3/DLL1/SPRY2/FOXE3/ZEB1/CCND1/CAV1/CITED1/TBX3/NOTCH4/SPRED3/HES5/SPRY1
GOBP_POSITIVE_REGULATION_OF_BLOOD_PRESSURE	GOBP_POSITIVE_REGULATION_OF_BLOOD_PRESSURE	34	0.676374	1.40895	0.0396947	1	1	8009	tags=38%, list=13%, signal=33%	CARTPT/ADRA1A/GLP1R/OR51E2/TACR3/SPX/TAC3/AVP/AVPR1A/CYP11B2/OXT/TBXA2R/RARRES2
GOBP_REPLACEMENT_OSSIFICATION	GOBP_REPLACEMENT_OSSIFICATION	28	0.695188	1.40791	0.0431433	1	1	10039	tags=43%, list=17%, signal=36%	COL2A1/MMP16/BMP6/BMP4/ALPL/COL1A1/TMEM119/COL13A1/FGF18/DLX5/TEK/MEF2C
GOBP_REGULATION_OF_TRANSLATION_NCRNA_MEDIATED	GOBP_REGULATION_OF_TRANSLATION_NCRNA_MEDIATED	89	0.587061	1.40769	0.0314828	1	1	5138	tags=15%, list=9%, signal=13%	MIR16-1/MIR520C/MIR218-1/MIR299/MIR134/MIR204/MIR125B1/TRIM71/MIR107/MIR15B/MIR28/MIR145/MIR9-1
GOBP_NEGATIVE_REGULATION_OF_CYSTEINE_TYPE_ENDOPEPTIDASE_ACTIVITY	GOBP_NEGATIVE_REGULATION_OF_CYSTEINE_TYPE_ENDOPEPTIDASE_ACTIVITY	80	0.5932	1.40672	0.0438374	1	1	6700	tags=15%, list=11%, signal=13%	CSN2/DPEP1/HGF/MT3/PAX2/MAGEA3/MMP9/SFRP2/AVP/NGF/THBS1/AQP1
GOBP_GLOMERULUS_DEVELOPMENT	GOBP_GLOMERULUS_DEVELOPMENT	62	0.618811	1.40536	0.0383481	1	1	10515	tags=44%, list=18%, signal=36%	ADIPOQ/LHX1/TCF21/ACTA2/PAX2/NOG/HEYL/NPHS1/BMP4/PTPRO/ENPEP/WT1/PDGFRB/PDGFRA/SULF1/PDGFB/PDGFD/CD34/GPR4/OSR1/TEK/SULF2/ANGPT2/NID1/MEF2C/ANGPT1/FOXC2
GOBP_REGULATION_OF_FIBROBLAST_GROWTH_FACTOR_RECEPTOR_SIGNALING_PATHWAY	GOBP_REGULATION_OF_FIBROBLAST_GROWTH_FACTOR_RECEPTOR_SIGNALING_PATHWAY	35	0.670115	1.40464	0.0471125	1	1	10480	tags=43%, list=18%, signal=35%	MIR16-1/OTX2/MIR424/NOG/HHIP/PRDM14/THBS1/SULF1/SPRY4/SMOC2/SULF2/SPRY2/APLN/WNT5A/FGF2
GOMF_PEPTIDE_RECEPTOR_ACTIVITY	GOMF_PEPTIDE_RECEPTOR_ACTIVITY	152	0.546857	1.40407	0.025735	1	1	13025	tags=41%, list=22%, signal=32%	CCKAR/AGTR2/NPY2R/PRLHR/GPR83/SORCS3/ADCYAP1R1/GLP1R/SCTR/OPRK1/MC3R/PROKR2/CCKBR/RXFP3/MCHR2/TACR3/GALR1/SORCS1/MC4R/PTH1R/APLNR/MCHR1/EDNRA/NPY1R/LGR5/AVPR1A/NPSR1/MC2R/MAS1/SSTR4/GCGR/NPY5R/RXFP4/NPY6R/GLP2R/NPBWR1/F2R/MC5R/F2RL3/GPR139/TSHR/F2RL2/RAMP3/EDNRB/MLNR/BRS3/RXFP2/GPR17/GRPR/FPR2/RAMP2/NPR2/CX3CR1/SSTR2/OPRL1/TACR1/GALR3/CMKLR1/SORCS2/CXCR4/LHCGR/CALCR/CCR3
GOBP_REGULATION_OF_KIDNEY_DEVELOPMENT	GOBP_REGULATION_OF_KIDNEY_DEVELOPMENT	30	0.68722	1.40268	0.0412844	1	1	8929	tags=37%, list=15%, signal=31%	ADIPOQ/AGTR2/LHX1/PAX2/NOG/BMP4/WT1/GDNF/GREM1/OSR1/SMO
GOBP_POSITIVE_REGULATION_OF_AMINE_TRANSPORT	GOBP_POSITIVE_REGULATION_OF_AMINE_TRANSPORT	33	0.671753	1.39923	0.0409712	1	1	10385	tags=42%, list=17%, signal=35%	NPY2R/CARTPT/TRH/SYT1/AVP/AVPR1A/OXT/CXCL12/GDNF/SLC38A3/KMO/CLTRN/CCK/VIP
GOBP_NEUTRAL_LIPID_CATABOLIC_PROCESS	GOBP_NEUTRAL_LIPID_CATABOLIC_PROCESS	48	0.636142	1.39815	0.0495495	1	1	10046	tags=33%, list=17%, signal=28%	APOA4/APOC3/APOA5/ABHD12B/FABP7/APOA2/PNPLA5/FABP9/APOA1/FABP6/APOB/PNLIPRP2/LPL/PNPLA1/LIPG/FGF21
GOBP_SODIUM_ION_HOMEOSTASIS	GOBP_SODIUM_ION_HOMEOSTASIS	54	0.628035	1.39754	0.0416667	1	1	9028	tags=41%, list=15%, signal=35%	UMOD/AGTR2/TAC1/C7/ATP1A2/SCN7A/MC3R/ATP1A4/SLC12A3/SLC12A1/ATP1B2/SPX/AVP/ATP12A/AVPR1A/CYP11B2/CYP4A11/OXT/NPPB/EDNRB/SLC8A1/TFAP2B
GOBP_MUSCLE_CELL_APOPTOTIC_PROCESS	GOBP_MUSCLE_CELL_APOPTOTIC_PROCESS	84	0.586241	1.39736	0.0356125	1	1	8358	tags=17%, list=14%, signal=14%	MIR16-1/APOH/MYOCD/HAND2/IGF1/POU4F2/MIR145/HSPB6/SFRP2/NKX2-5/PDE1A/HEY2/MIR138-1/MIR140
GOBP_POSITIVE_REGULATION_OF_SMOOTH_MUSCLE_CELL_MIGRATION	GOBP_POSITIVE_REGULATION_OF_SMOOTH_MUSCLE_CELL_MIGRATION	45	0.643977	1.39658	0.0421687	1	1	13586	tags=36%, list=23%, signal=27%	MIR448/FGF9/IGF1/VTN/POSTN/PDGFRB/NOX4/PDGFB/PDGFD/ADAMTS1/CCN4/SEMA6D/NRP1/MDK/TERT/AIF1
GOBP_NEGATIVE_REGULATION_OF_GLIOGENESIS	GOBP_NEGATIVE_REGULATION_OF_GLIOGENESIS	36	0.660798	1.39454	0.0454545	1	1	8992	tags=33%, list=15%, signal=28%	LIN28A/NKX6-2/DLX2/DAB1/DLX1/F2/NOG/SOX10/PITX3/NKX6-1/DAAM2/TMEM98
GOCC_PROTEIN_LIPID_COMPLEX	GOCC_PROTEIN_LIPID_COMPLEX	39	0.655311	1.39379	0.0468278	1	1	9365	tags=31%, list=16%, signal=26%	APOA4/APOC3/APOA5/APOH/APOA2/HPR/APOA1/PON1/APOB/APOF/LPL/CLU
GOBP_ANIMAL_ORGAN_FORMATION	GOBP_ANIMAL_ORGAN_FORMATION	61	0.614015	1.39227	0.0474074	1	1	10461	tags=39%, list=18%, signal=32%	FGF8/TBX5/HAND2/PAX2/AXIN2/NOG/DKK1/BMP4/WNT11/WT1/SHH/HOXA11/TBR1/GDNF/SULF1/FGF10/WNT2/AR/SOX17/NKX3-2/FOXH1/MEF2C/FGF1/WNT5A
GOBP_ACTION_POTENTIAL	GOBP_ACTION_POTENTIAL	135	0.551035	1.39177	0.025664	1	1	13092	tags=38%, list=22%, signal=30%	SCN1A/KCNC2/CHRNA1/TAC1/ADRA1A/ATP1A2/SCN7A/SCN5A/SCN2B/CLDN19/FGF13/CACNA1G/SCN3A/KCNA1/P2RX3/SCN4A/NPS/KCNJ8/ANK2/FGF12/KCND2/SCN4B/GJA5/KCNE4/SCN3B/NTRK2/SLC4A3/SCN11A/SLC8A1/KCNMB4/GPR88/SCN9A/GJC1/DMD/KCNH2/KCNMB2/CACNA1H/CACNA1I/CAV1/GJA1/GLRA1/KCNE3/CNR1/SCN2A/SCN1B/HCN2/FLNA/SLC8A2/CLCN1/CACNA1C/CNTNAP1
GOCC_PLATELET_ALPHA_GRANULE	GOCC_PLATELET_ALPHA_GRANULE	91	0.580514	1.39163	0.037037	1	1	13399	tags=43%, list=23%, signal=33%	FGB/KNG1/LEFTY2/FGA/ALB/LY6G6F/FGG/PLG/HGF/IGF1/AHSG/HRG/FN1/ACTN2/EGF/SPARC/THBS1/VEGFC/PDGFB/ISLR/F13A1/A2M/A1BG/IGF2/MMRN1/CLU/SELP/TGFB2/VWF/PF4/THBS2/SNCA/CD109/SERPINE1/PECAM1/ITGB3/SERPINE2/ACTN1/TGFB3
GOMF_COLLAGEN_BINDING	GOMF_COLLAGEN_BINDING	68	0.601192	1.38936	0.0440529	1	1	12373	tags=51%, list=21%, signal=41%	ITGA9/CCBE1/NID2/FN1/MMP13/MMP9/PODN/COL14A1/SPARC/TGFBI/ASPN/THBS1/COL5A3/MRC2/PCOLCE/ITGA11/COMP/PDGFB/AEBP1/SPARCL1/ECM2/COL6A2/ITGA1/DDR2/CTSK/LUM/COL6A1/NID1/SERPINH1/VWF/DCN/ANTXR1/P3H1/PCOLCE2/P3H4
GOBP_ENDOCHONDRAL_BONE_MORPHOGENESIS	GOBP_ENDOCHONDRAL_BONE_MORPHOGENESIS	52	0.625733	1.38766	0.0475483	1	1	10559	tags=35%, list=18%, signal=28%	COL2A1/MMP16/AXIN2/BMP6/BMP4/ALPL/HOXA11/COL1A1/TMEM119/COL13A1/FGF18/DLX5/COMP/CER1/TEK/SERPINH1/MEF2C/NPPC
GOBP_EPITHELIAL_TO_MESENCHYMAL_TRANSITION	GOBP_EPITHELIAL_TO_MESENCHYMAL_TRANSITION	153	0.537693	1.38165	0.0302233	1	1	15641	tags=37%, list=26%, signal=28%	AMELX/NKX2-1/BMP5/FGF8/TBX5/HGF/HMGA2/TMEM100/EPHA3/AXIN2/DACT3/NOG/HEYL/BMP4/WNT16/WNT11/SFRP2/SFRP1/TWIST1/COL1A1/LEF1/HEY2/WNT2/FERMT2/BAMBI/FGFR1/LOXL2/GREM1/IL1B/HEY1/ENG/SPRY2/TGFB1I1/TGFB2/HPN/IL17RD/PDPN/WNT5A/FLNA/PHLDB2/PHLDB1/NOTCH4/MDK/MCRIP1/SPRED3/VASN/TGFB3/RFLNB/S100A4/SPRY1/BMP7/MIR149/GSC/LOXL3/CUL7/DAB2/SNAI2
GOBP_NEURON_MIGRATION	GOBP_NEURON_MIGRATION	145	0.54087	1.38133	0.0325126	1	1	12958	tags=32%, list=22%, signal=25%	FEZF2/CTNNA2/CCKAR/FOXG1/ARX/NKX2-1/SOX14/LHX1/DAB1/ASTN1/FGF13/NTNG1/TUBB2B/SPOCK1/CDK5R2/ATOH1/TWIST1/NDN/GPM6A/TNN/MAP1B/DCLK1/CXCL12/SCRT1/COL3A1/NDNF/FGFR1/NRCAM/NKX6-1/NTRK2/PRKG1/NTNG2/EVX1/NRG3/FLRT2/CCK/MEF2C/NRP1/AXL/GFRA3/DISC1/FZD3/FLNA/CXCR4/MDK/CAMK2B
GOBP_EPITHELIAL_TUBE_FORMATION	GOBP_EPITHELIAL_TUBE_FORMATION	125	0.54968	1.37582	0.0352304	1	1	12836	tags=27%, list=22%, signal=21%	HAND1/BMP5/FGF8/TCAP/TRIM71/GDF7/PAX2/NOG/PROX1/BMP4/EGF/SFRP2/SFRP1/IRX1/TWIST1/GDNF/DLC1/FGF10/WNT6/GREM1/OSR1/PRICKLE1/WNT9B/NODAL/TGFB2/FZD2/WNT5A/FGF2/CTHRC1/PTK7/FZD3/TEAD2/SOX4/SALL4
GOCC_POTASSIUM_CHANNEL_COMPLEX	GOCC_POTASSIUM_CHANNEL_COMPLEX	99	0.566552	1.37536	0.0405594	1	1	11252	tags=35%, list=19%, signal=29%	KCNC2/KCNA6/HCN1/KCNV1/DPP6/LRRC55/KCNF1/KCNQ2/KCNK2/ABCC8/DPP10/KCNN1/GRIK3/KCNJ6/KCNA1/KCNMB1/GRIK5/KCNA4/KCNJ8/KCND2/KCNE4/KCNG2/KCNMA1/KCNS2/KCNH1/KCNMB4/ABCC9/KCNH2/KCNG4/KCNMB2/KCNC1/KCNIP1/KCNE3/CNTNAP2/GRIK4
GOBP_SYNAPTIC_TRANSMISSION_GLUTAMATERGIC	GOBP_SYNAPTIC_TRANSMISSION_GLUTAMATERGIC	90	0.572983	1.37484	0.0468085	1	1	13763	tags=46%, list=23%, signal=35%	NPY2R/GRIA2/ATP1A2/CDH8/CDH2/CACNG7/CACNG8/GRIK3/CACNG5/GRM4/SYT1/GRM3/GRID2/GRM7/GRIK5/NPS/HTR1B/GRM8/CNIH3/CCL2/GRM1/HTR2A/SLC17A7/UNC13A/DGKI/SLC17A8/GRID1/GRM5/KMO/SHANK1/MEF2C/GRM6/GRIK4/CNR1/TSHZ3/ADORA1/DISC1/SERPINE2/P2RX1/GRIK1/TNR
GOBP_HEART_GROWTH	GOBP_HEART_GROWTH	100	0.565104	1.37231	0.0377095	1	1	13299	tags=30%, list=22%, signal=23%	FGF20/AGTR2/ADRA1A/MIR204/TBX5/PI16/IGF1/KCNK2/NOG/PROX1/YAP1/WT1/HEY2/WNT2/GLI1/RGS4/TBX2/TGFB2/MEF2C/FGF2/FOXC2/DUSP6/GJA1/S1PR1/BMP10/HEG1/TENM4/NDRG4/DUSP9/ZFPM2
GOBP_MUSCLE_CELL_DEVELOPMENT	GOBP_MUSCLE_CELL_DEVELOPMENT	168	0.53043	1.3716	0.0316219	1	1	12242	tags=32%, list=21%, signal=25%	AGTR2/NRAP/ADRA1A/TCAP/ACTC1/MYH11/NKX2-6/ACTA1/KLHL40/PI16/IGF1/LRRC10/MYF6/LMOD1/CASQ1/SYPL2/PROX1/MYL2/P2RX2/ACTN2/BMP4/EFEMP2/PGM5/MYOG/PDGFRB/PDGFRA/MYOD1/NKX2-5/ANK2/COMP/HEY2/ALPK2/RGS4/MYOZ1/MYOZ2/SMO/SLC8A1/DYSF/FHOD3/DMD/ENG/ANKRD1/HDAC9/NFATC4/SGCZ/MYO18B/RAMP2/LMOD2/BMP10/OBSL1/FLNC/TNNT3/TBX3
GOBP_TUBE_FORMATION	GOBP_TUBE_FORMATION	140	0.539156	1.36793	0.037036	1	1	12836	tags=27%, list=22%, signal=21%	HAND1/BMP5/FGF8/TCAP/TRIM71/GDF7/PAX2/NOG/PROX1/BMP4/EGF/SFRP2/SFRP1/IRX1/TWIST1/SHH/GDNF/DLC1/FGF10/WNT6/GREM1/ATOH8/OSR1/PRICKLE1/WNT9B/NODAL/TGFB2/FZD2/WNT5A/FGF2/CTHRC1/PTK7/TGM2/HOXA1/FZD3/TEAD2/SOX4/SALL4
GOBP_TISSUE_REMODELING	GOBP_TISSUE_REMODELING	175	0.525312	1.36649	0.0242131	1	1	13865	tags=33%, list=23%, signal=25%	MIR16-1/UMOD/BSX/AGTR2/CARTPT/FGF8/SPP2/CRB1/PLG/MIR15B/FSHB/HAND2/HRG/MC4R/PTH1R/WNT16/SFRP1/THBS4/CSPG4/BGN/TMEM119/HTR1B/MMP2/FGF10/FLT4/F2R/TNFRSF11B/GREM1/CELA1/DDR2/LTBP3/SIGLEC15/GPR55/ACVRL1/DLL4/TIE1/IL23A/PTH/MEF2C/CAV1/FOXC2/GJA1/S1PR1/CTHRC1/TF/TGM2/AXL/CSF1R/MMP14/P3H4/ITGB3/FLNA/MDK/PDK4/SEMA3C/TGFB3/RASSF2/AGT
GOBP_MESODERM_DEVELOPMENT	GOBP_MESODERM_DEVELOPMENT	123	0.546178	1.36553	0.0395095	1	1	12772	tags=33%, list=21%, signal=26%	TSPY2/HAND1/FGF8/LHX1/HMGA2/PAX2/NOG/MIR145/DKK1/YAP1/BMP4/WNT11/SFRP2/SHH/HOXA11/LEF1/HES7/OSR1/MSGN1/TAL1/SMO/NODAL/CER1/TIE1/ITGA8/DLL3/FOXH1/TBX1/WNT5A/FOXC2/BMX/GJA1/GDF11/INHBA/TBX3/HCK/TEAD2/ITGB3/TCF15/RPS6KA6
GOCC_KERATIN_FILAMENT	GOCC_KERATIN_FILAMENT	95	0.564342	1.36252	0.0493653	1	1	6910	tags=32%, list=12%, signal=28%	KRTAP4-3/KRTAP2-1/KRTAP4-9/KRTAP2-4/KRTAP3-3/KRTAP3-1/KRTAP4-11/KRTAP1-3/KRTAP4-12/KRTAP9-7/KRTAP4-6/KRTAP2-3/KRTAP10-7/KRTAP9-2/KRTAP4-4/KRTAP1-1/KRTAP4-5/KRT1/KRT71/KRTAP12-1/KRTAP3-2/KRTAP10-6/KRTAP9-3/KRTAP5-3/KRT73/KRT72/KRTAP12-4/KRT81/KRTAP1-5/KRTAP4-8
GOBP_REGULATION_OF_ORGAN_GROWTH	GOBP_REGULATION_OF_ORGAN_GROWTH	102	0.561099	1.3623	0.0408451	1	1	10556	tags=24%, list=18%, signal=19%	FGF20/ARX/FGF8/MIR204/TBX5/PI16/IGF1/KCNK2/NOG/PROX1/YAP1/WT1/HEY2/WNT2/GLI1/RGS4/TBX2/SMO/IGF2/MEF2C/FGF2/FOXC2/DUSP6/GJA1
GOBP_PALLIUM_DEVELOPMENT	GOBP_PALLIUM_DEVELOPMENT	156	0.527815	1.35922	0.0369898	1	1	9739	tags=23%, list=16%, signal=19%	NEUROD1/FEZF2/POU3F3/FOXG1/ARX/NKX2-1/SLC32A1/EPHA5/FGF8/DLX2/POU3F2/DAB1/DLX1/CDH2/FGF13/PROX1/CDK5R2/KCNA1/ATOH1/TMEM108/MAS1/NEUROD6/TBR1/COL3A1/LEF1/IGF2BP1/HTR6/FAT4/NTRK2/SCT/EMX2/P2RY12/SMO/ALK/NPY/LAMB1
GOBP_REGULATION_OF_WOUND_HEALING	GOBP_REGULATION_OF_WOUND_HEALING	131	0.538418	1.35817	0.0334672	1	1	8601	tags=27%, list=14%, signal=24%	REG3A/MIR892B/FGB/F11/KNG1/FGA/APOH/FGG/PLG/MIR15B/F2/F7/KRT1/VTN/CLDN19/HRG/SERPINC1/WFDC1/MYLK/CPB2/APCS/REG3G/PDGFRA/THBS1/AJAP1/PDGFB/TBXA2R/TFPI/FERMT2/F2R/CD34/SMOC2/MYOZ1/FAP/PRKG1/MIR29A
GOBP_NEGATIVE_REGULATION_OF_PROTEIN_SERINE_THREONINE_KINASE_ACTIVITY	GOBP_NEGATIVE_REGULATION_OF_PROTEIN_SERINE_THREONINE_KINASE_ACTIVITY	145	0.53133	1.35696	0.034076	1	1	14787	tags=21%, list=25%, signal=16%	MIR218-1/DUSP21/DEFB114/ADIPOQ/MYOCD/DUSP29/SLC8A3/UCHL1/BMP4/SFRP2/SFRP1/SPRY4/RGS4/SLC8A1/IL1B/SPRY2/CAV1/DUSP6/PKIG/HEG1/PKIB/SPRED3/DUSP9/DUSP2/AGT/SPRY1/BMP7/PYCARD/HYAL2/CDKN1C
GOBP_APPENDAGE_DEVELOPMENT	GOBP_APPENDAGE_DEVELOPMENT	167	0.523467	1.35236	0.0313617	1	1	10461	tags=23%, list=18%, signal=19%	FGF4/COL2A1/FGF8/TBX5/RSPO2/HAND2/NOG/AFF3/DKK1/BMP4/SFRP2/TWIST1/SALL1/SHH/RSPO4/HOXA11/DLX5/COMP/LEF1/DLX6/FGF10/FERMT2/RECK/ALX3/SLC7A11/FBN2/GREM1/OSR1/TBX2/HOXA10/DYNC2H1/LRP4/TFAP2B/EN1/GPC3/TGFB2/ZBTB16/WNT5A
GOBP_CARDIAC_CHAMBER_DEVELOPMENT	GOBP_CARDIAC_CHAMBER_DEVELOPMENT	151	0.526794	1.3495	0.0375648	1	1	13374	tags=34%, list=23%, signal=27%	HAND1/NPY2R/BMP5/FGF8/TBX5/SCN5A/MYOCD/HAND2/KCNK2/NOG/HEYL/PROX1/MYL2/BMP4/WNT11/SFRP2/SLIT3/SALL1/NPY5R/NKX2-5/MYL3/ANK2/MYH7/PDE2A/HEY2/WNT2/GJA5/ADAMTS1/TBX2/CCN1/SMO/TEK/HEY1/DLL4/ENG/TGFB2/FOXH1/MEF2C/FZD2/TBX1/WNT5A/FOXC2/NRP1/CPE/PTK7/BMP10/HEG1/TBX3/SOX4/SALL4/ZFPM2/SEMA3C
GOBP_ACTIN_MEDIATED_CELL_CONTRACTION	GOBP_ACTIN_MEDIATED_CELL_CONTRACTION	120	0.539115	1.34355	0.0478796	1	1	12431	tags=38%, list=21%, signal=30%	SCN1A/DES/TCAP/ACTC1/ATP1A2/MYBPC1/MYBPC2/ACTA1/SCN5A/PLN/SCN2B/FGF13/MYH2/MYL2/CACNA1G/ACTN2/VIM/MYH4/KCNJ8/MYL3/ANK2/MYH7/FGF12/SCN4B/GJA5/KCNE4/SCN3B/EPDR1/TNNC2/MYL4/GJC1/DMD/KCNH2/TPM2/PDPN/TNNI2/CAV1/GJA1/KCNE3/PDE4B/SCN1B/TNNT3/ADORA1/MYH8/ACTN3/FLNA
GOBP_RETINA_DEVELOPMENT_IN_CAMERA_TYPE_EYE	GOBP_RETINA_DEVELOPMENT_IN_CAMERA_TYPE_EYE	145	0.523976	1.33818	0.0419397	1	1	13347	tags=34%, list=22%, signal=27%	NEUROD1/HCN1/NEUROD4/DLX2/LHX1/LAMA1/CRB1/DLX1/RS1/PAX2/POU4F2/PROX1/IGFN1/LAMC3/GPM6A/PDGFRB/PDE6A/COL4A1/PDGFRA/THY1/RHOJ/SLC17A7/ARHGEF15/SLC17A8/NTRK2/SERPINF1/DSCAM/TFAP2B/DLL1/FJX1/ACVRL1/DLL4/TGFB2/MERTK/VSX1/SDK2/ATOH7/GRM6/NRP1/RORB/CALB1/SDK1/OBSL1/RHO/MFRP/VAX2/TUB/RD3/RPE65/PRPH2
GOBP_NEGATIVE_REGULATION_OF_INFLAMMATORY_RESPONSE	GOBP_NEGATIVE_REGULATION_OF_INFLAMMATORY_RESPONSE	160	0.51772	1.33639	0.0455696	1	1	10068	tags=18%, list=17%, signal=15%	MIR16-1/MIR488/MMP26/ADIPOQ/MIR204/MIR15B/PYDC2/HGF/APOA1/IGF1/KRT1/WFDC1/MIR145/APCS/C1QTNF12/LRFN5/NPY5R/MIR138-1/TNFAIP6/MIR126/SERPINF1/CDH5/MIR187/SYT11/MIR181A2/TEK/GPR17/CD200/FPR2
GOBP_MULTICELLULAR_ORGANISMAL_SIGNALING	GOBP_MULTICELLULAR_ORGANISMAL_SIGNALING	203	0.507602	1.33379	0.0323786	1	1	13865	tags=38%, list=23%, signal=29%	SCN1A/CACNA1S/CHRNA1/CARTPT/ATP1A2/SCN7A/SCN5A/ATP1A4/PLN/SCN2B/CACNG7/CACNG8/CASQ1/CASQ2/CLDN19/ATP1B2/CHRM5/CACNG5/CACNA1G/SCN3A/SLC8A3/NOS1/KCNA1/P2RX3/AVP/SCN4A/AVPR1A/HRC/NKX2-5/MAG/ANK2/JAM3/FGF12/KCND2/SCN4B/GJA5/KCNE4/SCN3B/NTRK2/SLC4A3/SCN11A/SLC8A1/KCNMB4/GPR88/SCN9A/ABCC9/GJC1/KCNH2/KCNMB2/CACNA1H/CACNA1I/KCNIP1/FXYD1/CORIN/CAV1/GJA1/NPPC/GLRA1/S1PR1/KCNE3/CNTNAP2/NPR2/CACNA2D2/SCN2A/S…
GOCC_SARCOLEMMA	GOCC_SARCOLEMMA	134	0.527556	1.3316	0.0442359	1	1	13556	tags=35%, list=23%, signal=27%	CACNA1S/ADRA1A/DES/ATP1A2/SCN5A/CDH2/CACNG7/CACNG8/SLC27A6/CASQ1/SGCA/SLC8A3/NOS1/PGM5/BGN/COL6A3/KCNJ8/LAMA2/AQP1/ANK2/STAC2/AQP4/SLC2A4/COL6A2/POPDC2/SLC8A1/DYSF/COL6A1/DMD/CAVIN4/FXYD1/CAV1/SGCZ/SNTB1/POPDC3/SCN2A/FLNC/SCN1B/SGCD/CIB2/RYR1/SLC8A2/CLCN1/RTN2/CACNA1C/TGFB3/SSPN
GOBP_REGULATION_OF_MUSCLE_SYSTEM_PROCESS	GOBP_REGULATION_OF_MUSCLE_SYSTEM_PROCESS	243	0.50011	1.33073	0.027652	1	1	13609	tags=29%, list=23%, signal=23%	STRIT1/DCANP1/NPY2R/ADRA1A/ATP1A2/CNN1/CHRM2/SCN5A/MYOCD/PLN/PI16/MYMK/HAND2/IGF1/CASQ1/MYL9/CASQ2/TACR3/FGF13/SGCA/NEUROG1/MYL2/MIR145/MYBPH/SLC8A3/NOS1/SPX/KCNA1/HSPB6/SCN4A/MYOG/HRC/OXT/NKX2-5/MYL3/ANK2/MIR208B/MYH7/TBXA2R/GJA5/F2R/RGS4/CCN2/PRKG1/PPARGC1A/KCNMA1/SLC8A1/TNNC2/DMD/ADRA2C/GUCY1A1/TNNI2/CAV1/PDE4B/SLN/BMP10/SSTR2/TACR1/TNNT3/ADORA1/ACTN3/ADRA2B/ADRA2A/TRPC3/C12orf57/CAMK2B/CACNA1…
GOBP_OSTEOBLAST_DIFFERENTIATION	GOBP_OSTEOBLAST_DIFFERENTIATION	222	0.502252	1.33042	0.0237681	1	1	12295	tags=28%, list=21%, signal=22%	AMELX/FGF23/UCMA/GDF10/SP7/RSPO2/HGF/HAND2/IGF1/AXIN2/VCAN/NOG/BMP6/PTH1R/YAP1/IBSP/BMP4/MIR9-1/MSX2/WNT11/SFRP2/SFRP1/TWIST1/SHH/ALPL/COL1A1/TMEM119/TNN/NELL1/VEGFC/DLX5/MRC2/ITGA11/LEF1/FERMT2/BAMBI/MIR138-1/CHRD/OSTN/GLI1/ID3/FBN2/GREM1/DDR2/TWIST2/CCN1/SMO/IGF2/COL6A1/CCN4/PRKD1/TNC/MEF2C/NPPC/CTHRC1/RORB/LRP3/CITED1/DHH/PTHLH/CDK6/PDLIM7
GOBP_MICROTUBULE_BUNDLE_FORMATION	GOBP_MICROTUBULE_BUNDLE_FORMATION	107	-0.464054	-1.33012	0.0399813	1	1	10352	tags=36%, list=17%, signal=30%	CCDC151/DNAH1/DNAAF3/IQCG/PLA2G3/SPEF1/SPAG1/JHY/DNAH5/DNAI3/LRGUK/CFAP206/GAS2L2/HOATZ/CFAP69/TTLL3/CFAP65/CCDC103/CCDC40/TTC25/CFAP157/ZMYND10/TTLL6/RSPH1/CFAP43/FOXJ1/TEKT2/CCDC114/RSPH4A/CFAP73/DNAH7/DNAAF6/DNAI1/CFAP100/DNAJB13/DAW1/HYDIN/CFAP46/DRC1
GOBP_KERATINIZATION	GOBP_KERATINIZATION	224	0.49947	1.32328	0.024475	1	1	6910	tags=25%, list=12%, signal=22%	KRTAP20-1/KRT28/KRTAP4-3/KRTAP22-1/KRTAP2-1/KRTAP4-9/KRTAP2-4/KRTAP11-1/KRTAP3-3/KRTAP3-1/KRT26/KRT27/KRTAP4-11/KRTAP1-3/KRTAP9-7/KRTAP4-6/KRTAP2-3/KRTAP19-4/KRTAP6-1/KRTAP10-7/KRTAP9-2/KRTAP20-2/KRT40/KRTAP8-1/KRTAP4-4/KRTAP1-1/KRTAP19-5/KRTAP19-7/KRT34/KRT25/KRTAP26-1/KRT39/KRTAP4-5/LCE1A/KRT1/LCE4A/KRT71/TCHH/KRTAP15-1/KRTAP12-1/KRTAP3-2/KRTAP10-6/KRTAP9-3/KRTAP19-3/KRTAP5-3/KRTAP19-1/KRT73/KR…
GOBP_POSITIVE_REGULATION_OF_ERK1_AND_ERK2_CASCADE	GOBP_POSITIVE_REGULATION_OF_ERK1_AND_ERK2_CASCADE	208	0.50087	1.31894	0.0346106	1	1	10901	tags=26%, list=18%, signal=21%	FGF4/FGF20/FGF19/FGB/FGF23/ADRA1A/FGF8/FGA/BMPER/FGG/ALKAL2/CCL19/MT3/HAND2/PLA2G5/BMP4/THPO/ALKAL1/PDGFRB/SSTR4/PDGFRA/NPY5R/FGF18/CCL2/HTR2A/PDGFB/FGF10/CCL16/FERMT2/FLT4/F2R/PDGFD/MIR126/CHI3L1/CCL23/CCN2/RAMP3/NODAL/CCL14/TEK/GPR55/KDR/SPRY2/CCL21/FGF21/FPR2/MARCO/CCL22/ANGPT1/CCL11/FGF2/HTR2B/NRP1/CCL24
GOBP_NEURON_PROJECTION_GUIDANCE	GOBP_NEURON_PROJECTION_GUIDANCE	278	0.487479	1.31085	0.0289196	1	1	12582	tags=28%, list=21%, signal=22%	FEZF2/OTX2/FOXG1/ARX/NKX2-1/EPHA5/FGF8/GFRA4/LHX1/DAB1/LAMA1/LRTM2/GFRA1/SEMA3E/DPYSL5/LGI1/GDF7/EPHA3/LHX9/POU4F2/PLXNA4/GFRA2/EFNB3/NOG/EPHA7/TUBB2B/KIF5C/DPYSL4/PTPRO/ATOH1/CDH4/SLIT3/NRXN3/TMEFF1/SHH/LRTM1/DLX5/CXCL12/LAMA2/SEMA5B/TBR1/GDNF/DOK6/NCAM1/GAP43/ROBO4/KIF5A/NRCAM/SLIT1/EVX1/DRAXIN/ISL2/SMO/DSCAM/FLRT2/SEMA6D/SEMA3G/FEZ1/WNT5A/CHN1/NRP1/LAMC2/CRPPA/EPHA6/SEMA6C/GRB10/CRMP1/SCN1B/CS…
GOCC_DISTAL_AXON	GOCC_DISTAL_AXON	287	0.485924	1.30811	0.0296381	1	1	16220	tags=34%, list=27%, signal=25%	UCN3/KCNC2/KCNA6/OTX2/LRRTM1/SLC32A1/NRSN1/PDYN/CALB2/STMN2/CDH8/KCNK2/TRPC5/LAMP5/ATCAY/SLC18A3/FRMD7/FGF13/GRIK3/REG1A/KIF5C/SLC8A3/CDK5R2/KCNA1/P2RX3/PTPRO/PNOC/NTS/GRIK5/GPM6A/HTR1B/TNN/MAP1B/OXT/THY1/DPYSL3/IGF2BP1/GAP43/UNC13A/PCDH9/SLC18A1/SLC17A8/SNCG/TENM2/NTRK2/SLC4A10/CPLX2/SYT11/SNCB/SLC8A1/DSCAM/TIMP2/ADRA2C/CCK/CBARP/FEZ1/PACSIN1/NRP1/GLRA1/APBB1/CALB1/SNCA/CNR1/RASGRF1/CRHBP/CRMP1/…
GOBP_MUSCLE_CELL_PROLIFERATION	GOBP_MUSCLE_CELL_PROLIFERATION	222	0.493268	1.30662	0.0404412	1	1	11546	tags=25%, list=19%, signal=20%	MIR362/MIR448/FGF20/ADIPOQ/MIR204/TBX5/CNN1/FGF9/OGN/MYOCD/IGF1/KCNK2/MIR424/NOG/MIR145/YAP1/BMP4/MMP9/EFEMP2/MYOG/SHH/PDGFRB/HTR1B/THBS1/NPY5R/PDE1A/MMP2/PDGFB/HEY2/WNT2/CDH13/PDGFD/GLI1/PTGIR/ADAMTS1/PRKG1/MIR140/TBX2/PPARGC1A/APOD/CCN4/TGFB2/RBPMS2/MEF2C/APLN/VIP/ANGPT1/FGF2/FOXC2/GJA1/NPPC/S1PR1/MIR185/TGM2/BMP10
GOBP_HEART_MORPHOGENESIS	GOBP_HEART_MORPHOGENESIS	239	0.49086	1.3032	0.034398	1	1	13374	tags=33%, list=23%, signal=25%	COL2A1/HAND1/NPY2R/BMP5/FGF8/TCAP/ACTC1/TBX5/HAND2/TMEM100/CLDN5/AXIN2/NOG/HEYL/PROX1/MYL2/DKK1/YAP1/BMP4/WNT16/WNT11/SFRP2/SLIT3/COL5A1/TWIST1/NPY1R/SHH/NPY5R/NKX2-5/MYL3/TBR1/MYH7/DLC1/HEY2/WNT2/GJA5/SOX17/ALPK2/FAT4/ADAMTS1/NOTO/TBX2/LBX1/CCN1/SMO/NODAL/TEK/DLL1/HEY1/FLRT2/ACVRL1/DLL4/ENG/ANKRD1/TGFB2/FOXH1/TBX22/MEF2C/FZD2/TBX1/WNT5A/FOXC2/HTR2B/NRP1/S1PR1/CPE/BMP10/HEG1/TBX3/TEAD2/SOX4/FLNA/…
GOBP_BONE_DEVELOPMENT	GOBP_BONE_DEVELOPMENT	192	0.495905	1.29589	0.0499376	1	1	11736	tags=27%, list=20%, signal=22%	FGF4/COL2A1/DCANP1/FGF8/MMP16/IGF1/AXIN2/NEUROG1/SP5/EPYC/BMP6/PHEX/SFRP4/MMP13/BMP4/MSX2/SFRP2/THPO/TWIST1/ALPL/HOXA11/BGN/COL1A1/TMEM119/COL13A1/FGF18/DLX5/IFITM5/FREM1/COMP/SULF1/GH1/FAT4/GREM1/FBN1/TAL1/LTBP3/CER1/TEK/SIGLEC15/SULF2/CCN4/ENG/SERPINH1/PTH/MEF2C/GJA1/NPPC/NPR2/P3H1/CHAD/RIPPLY2
GOBP_REGULATION_OF_CELL_SUBSTRATE_ADHESION	GOBP_REGULATION_OF_CELL_SUBSTRATE_ADHESION	218	0.490462	1.29544	0.0429975	1	1	13164	tags=30%, list=22%, signal=24%	MIR183/FGB/NPY2R/COL26A1/FGA/SEMA3E/FGG/PLG/APOA1/EPHA3/OLFM4/POSTN/HRG/EGFLAM/SPOCK1/FN1/EMILIN1/PTPRO/SFRP1/EFEMP2/LIMS2/COL1A1/THBS1/CORO2B/LGALS1/AJAP1/COL8A1/THY1/DLC1/PDGFB/FERMT2/SPRY4/NDNF/CDH13/VWC2/ECM2/GREM1/VIT/CCN1/EDIL3/APOD/TEK/ANGPT2/NID1/ACVRL1/KDR/FBLN2/CCL21/ITGA5/PDPN/ARHGAP6/NRP1/CCDC80/SERPINE1/RAC3/FZD7/DISC1/CDK6/MMP14/BST1/FLNA/PHLDB2/MDK/PREX1/DMP1/ARL2
GOBP_COGNITION	GOBP_COGNITION	276	0.481798	1.29431	0.0310633	1	1	12985	tags=31%, list=22%, signal=24%	PAK5/DCANP1/RTL4/TAC1/SORCS3/GRIA1/ATP1A2/CRH/LHX8/BCHE/HRH3/GABRA5/KCNK2/NPAS4/CLDN5/ADGRB3/FGF13/GRIN2B/NEUROG1/SLC8A3/DKK1/BRINP1/GIP/SLC12A5/NGF/LRRN4/NRXN3/ADCY8/GTF2A1L/NPS/NRXN2/OXT/JPH3/SLC6A1/TBR1/HTR2A/PPP1R1B/NEUROD2/CUX2/OR52B4/SLC7A11/LCE1D/NTRK2/GRM5/SERPINF1/SLC2A4/SYT11/SHANK1/GPR88/PDE1B/SLC24A2/EN1/CCK/GRPR/MEF2C/ITGA5/VIP/NPTX2/CCL11/NFATC4/NETO1/TAFA2/GPR155/C1QL1/MAP1A/CNTNAP…
GOBP_VESICLE_MEDIATED_TRANSPORT_IN_SYNAPSE	GOBP_VESICLE_MEDIATED_TRANSPORT_IN_SYNAPSE	193	0.49454	1.29356	0.0497512	1	1	14104	tags=28%, list=24%, signal=21%	SLC32A1/ADRA1A/SYN2/GSG1L/RIMS4/DDC/CDH2/SYT6/SNAP91/STXBP5L/SYT1/AMPH/GRIK5/HTR1B/HTR2A/SLC17A7/FGF14/PPFIA2/PCDH17/UNC13A/SLC18A1/SLC17A8/SNCG/SYT12/SLC2A4/DNM3/STON1/CADPS/CPLX2/SYNDIG1/SYT2/SYT11/SNCB/SYN3/PACSIN1/SV2A/SYT5/SYT9/SNCA/CNR1/SEPTIN5/RAPGEF4/BRSK2/ITGB3/RIMS1/BSN/ADRA2A/TRIM9/ADCY1/SYN1/TH/P2RX1/ERC2/SYT8
GOBP_POTASSIUM_ION_TRANSPORT	GOBP_POTASSIUM_ION_TRANSPORT	232	0.487486	1.29134	0.044226	1	1	10566	tags=28%, list=18%, signal=23%	KCNC2/KCNA6/KCNK16/HCN1/EDN3/KCNV1/DPP6/ATP1A2/LRRC55/KCNF1/KCNK17/ATP1A4/KCNQ2/KCNK2/SLC12A3/ABCC8/CASQ2/DPP10/SLC12A1/KCNN1/ATP1B2/KCNJ6/NOS1/KCNA1/ACTN2/SLC12A5/KCNMB1/SLC9A4/ATP12A/FHL1/KCNA4/KCNJ8/AQP1/ANK2/HTR2A/KCND2/KCNH3/KCNT2/GJA5/KCNK13/KCNE4/RGS4/SLC24A5/KCNG2/KCNMA1/KCNS2/P2RY12/KCNH1/KCNMB4/ABCC9/NALCN/KCNH2/SLC24A2/KCNG4/KCNMB2/KCNC1/KCNN3/KCNIP1/HPN/FXYD1/VIP/SLC24A3/CAV1/NETO1
GOBP_ADENYLATE_CYCLASE_MODULATING_G_PROTEIN_COUPLED_RECEPTOR_SIGNALING_PATHWAY	GOBP_ADENYLATE_CYCLASE_MODULATING_G_PROTEIN_COUPLED_RECEPTOR_SIGNALING_PATHWAY	230	0.483996	1.28589	0.0426309	1	1	13025	tags=38%, list=22%, signal=30%	GPR101/GNAT3/UCN3/HTR1A/NPY2R/CALCB/ADRA1A/ADCYAP1R1/GLP1R/SCTR/OPRK1/GPHB5/CHRM2/PTGDR2/MC3R/HRH3/PLN/GPHA2/ADGRB3/GALR1/CHRM5/GRIK3/PTGER3/MC4R/GRM4/ADGRD1/PTH1R/GRM3/MCHR1/GRM7/EDNRA/NPY1R/LGR5/ADCY8/ADGRB1/MC2R/CHRM4/HTR1B/SSTR4/GRM8/GCGR/PTGFR/PDE2A/TBXA2R/PALM/GLP2R/MC5R/ADGRG4/PTGIR/GPR4/TSHR/RAMP3/ADGRL4/P2RY12/S1PR3/GNAO1/RXFP2/ADRA2C/PTH/FPR2/MARCO/HTR1E/VIP/PF4/FFAR3/RIT2/GRM6/GRK5/S1P…
GOBP_RESPONSE_TO_CARBOHYDRATE	GOBP_RESPONSE_TO_CARBOHYDRATE	221	0.485508	1.28561	0.04884	1	1	10046	tags=18%, list=17%, signal=15%	MIR16-1/NEUROD1/LIN28A/ADIPOQ/UCN3/EPHA5/TRH/G6PC/CRH/APOA2/PAX2/PKLR/CPB2/P2RX2/GIP/P2RX3/ADCY8/GRIK5/SPARC/C1QTNF12/THBS1/MAP1B/OXT/LGALS1/APOB/NKX6-1/CCN2/SERPINF1/CMA1/COL6A2/COLEC12/PPARGC1A/SLC8A1/LPL/CLTRN/ANGPT2/GYS2/CYP7A1/FGF21
GOMF_MRNA_3_UTR_BINDING	GOMF_MRNA_3_UTR_BINDING	164	-0.426689	-1.28317	0.0436939	1	1	490	tags=4%, list=1%, signal=4%	ELAVL3/MIR133B/MIR130B/MIR506/MIR1298/MIR139/MIR361
GOBP_REGULATION_OF_BLOOD_CIRCULATION	GOBP_REGULATION_OF_BLOOD_CIRCULATION	290	0.473628	1.27865	0.0320665	1	1	12721	tags=30%, list=21%, signal=24%	HTR1A/CACNA1S/EDN3/FGB/AGTR2/TAC1/ADRA1A/DES/ATP1A2/FGA/ASIC2/CHRM2/MC3R/FGG/SCN5A/ATP1A4/PLN/SCN2B/CACNG7/CACNG8/CASQ1/CASQ2/ATP1B2/TACR3/FGF13/MYL2/CACNG5/CACNA1G/HSPB7/SLC8A3/NOS1/SPX/AVP/AVPR1A/HRC/OXT/NKX2-5/MYL3/ANK2/MYH7/HTR2A/KCND2/TBXA2R/HEY2/SCN4B/GJA5/F2R/KCNE4/SCN3B/RGS4/CCN2/SLC4A3/KCNG2/TBX2/POPDC2/SLC8A1/KCNMB4/MYL4/ABCC9/GJC1/DMD/KCNH2/GNAO1/KCNMB2/ADRA2C/CACNA1H/KCNIP1/TGFB2/FXYD…
GOBP_EPIDERMAL_CELL_DIFFERENTIATION	GOBP_EPIDERMAL_CELL_DIFFERENTIATION	359	0.465122	1.27716	0.0339658	1	1	8254	tags=20%, list=14%, signal=17%	REG3A/KRTAP20-1/KRT28/KRTAP4-3/KRTAP22-1/KRTAP2-1/KRTAP4-9/KRTAP2-4/KRTAP11-1/KRTAP3-3/KRTAP3-1/KRT26/KRT27/KRTAP4-11/KRTAP1-3/KRTAP9-7/KRTAP4-6/KRTAP2-3/KRTAP19-4/KRTAP6-1/KRTAP10-7/KRTAP9-2/KRTAP20-2/KRT40/MIR125B1/KRTAP8-1/KRTAP4-4/KRTAP1-1/KRTAP19-5/KRTAP19-7/KRT34/KRT25/KRTAP26-1/KRT39/KRTAP4-5/LCE1A/KRT1/LCE4A/KRT71/TCHH/KRTAP15-1/KRTAP12-1/KRTAP3-2/SFRP4/YAP1/REG3G/BMP4/WNT16/KRTAP10-6/KRT…
GOBP_REGULATION_OF_NERVOUS_SYSTEM_DEVELOPMENT	GOBP_REGULATION_OF_NERVOUS_SYSTEM_DEVELOPMENT	422	0.461189	1.27516	0.0301032	1	1	16063	tags=32%, list=27%, signal=24%	FERD3L/LIN28A/FEZF2/FOXG1/DCT/LRRTM3/NKX6-2/DLX2/DAB1/SLITRK3/ASIC2/MIR125B1/LRTM2/SEMA3E/DLX1/HGF/MT3/F2/TRPC5/PTPRD/LRRC4B/POU4F2/PLXNA4/ADGRB3/EFNB3/NOG/FGF13/HEYL/EPHA7/SOX10/BRINP1/FN1/YAP1/PITX3/CDH4/GRID2/LINGO1/NGF/SHH/ADGRB1/PRTG/RND2/MAP1B/VEGFC/OXT/MAG/CXCL12/SEMA5B/THY1/TRPC6/ISLR2/HEY2/WNT2/CUX2/HES7/PLAG1/CLSTN2/NKX6-1/NTRK2/ETV5/SERPINF1/CBLN1/LGI4/DAAM2/SLIT1/DRAXIN/SYNDIG1/SRPX2/…
GOBP_STEM_CELL_DIFFERENTIATION	GOBP_STEM_CELL_DIFFERENTIATION	251	0.478153	1.27426	0.0449575	1	1	10723	tags=20%, list=18%, signal=16%	LIN28A/EDN3/SP7/TBX5/SEMA3E/MYOCD/HMGA2/HAND2/RBM24/CDH2/FRZB/PAX2/SOX10/FN1/YAP1/BMP4/SFRP1/EDNRA/TWIST1/SHH/DNMT3L/GPM6A/PDGFRA/NKX2-5/SEMA5B/GDNF/GATA1/PSMB11/SOX17/A2M/GREM1/OSR1/EDNRB/TBX2/PRICKLE1/TAL1/SMO/LTBP3/H1-8/SOX5/SEMA6D/TGFB2/LMO1/MEF2C/MEOX1/TBX1/SEMA3G/FOXC2/HTR2B/NRP1
GOBP_HEART_PROCESS	GOBP_HEART_PROCESS	289	0.470234	1.26883	0.039239	1	1	12721	tags=29%, list=21%, signal=23%	SCN1A/CACNA1S/EDN3/AGTR2/TAC1/ADRA1A/DES/TCAP/ACTC1/ATP1A2/CHRM2/MC3R/SCN5A/ATP1A4/PLN/SCN2B/CACNG7/CACNG8/CASQ1/CASQ2/ATP1B2/TACR3/FGF13/MYL2/CACNG5/CACNA1G/HSPB7/SLC8A3/NOS1/SPX/YAP1/AVPR1A/HRC/OXT/NKX2-5/KCNJ8/MYL3/ANK2/MYH7/FGF12/KCND2/NOX4/HEY2/SCN4B/GJA5/KCNE4/SCN3B/RGS4/CCN2/SLC4A3/RAMP3/KCNG2/TBX2/POPDC2/SLC8A1/MYL4/ABCC9/GJC1/DMD/KCNH2/GNAO1/CACNA1H/KCNIP1/TGFB2/FXYD1/CORIN/APLN/TNNI2/CA…
GOBP_EPIDERMIS_DEVELOPMENT	GOBP_EPIDERMIS_DEVELOPMENT	462	0.45627	1.26799	0.0236331	1	1	8929	tags=20%, list=15%, signal=17%	REG3A/KRTAP20-1/KRT28/KRTAP4-3/KRTAP22-1/KRTAP2-1/KRTAP4-9/KRTAP2-4/KRTAP11-1/KRTAP3-3/KRTAP3-1/KRT26/KRT27/KRTAP4-11/DCT/KRTAP1-3/KRTAP9-7/DKK4/KRTAP4-6/KRTAP2-3/POU3F2/KRTAP19-4/KRTAP6-1/KRTAP10-7/KRTAP9-2/KRTAP20-2/KRT40/MIR125B1/KRTAP8-1/KRTAP4-4/KRTAP1-1/KRTAP19-5/KRTAP19-7/KRT34/KRT25/KRTAP26-1/KRT39/KRTAP4-5/LCE1A/KRT1/LCE4A/KRT71/TCHH/KRTAP15-1/EDA2R/KRTAP12-1/KRTAP3-2/SFRP4/YAP1/REG3G/BM…
GOBP_REGULATION_OF_NEUROGENESIS	GOBP_REGULATION_OF_NEUROGENESIS	348	0.461013	1.26192	0.0288018	1	1	16063	tags=32%, list=27%, signal=23%	FERD3L/LIN28A/FEZF2/FOXG1/DCT/NKX6-2/DLX2/DAB1/MIR125B1/SEMA3E/DLX1/MT3/F2/TRPC5/PTPRD/POU4F2/PLXNA4/EFNB3/NOG/FGF13/HEYL/EPHA7/SOX10/BRINP1/FN1/YAP1/PITX3/CDH4/LINGO1/NGF/SHH/PRTG/RND2/MAP1B/VEGFC/MAG/CXCL12/SEMA5B/THY1/TRPC6/ISLR2/HEY2/WNT2/CUX2/HES7/PLAG1/NKX6-1/NTRK2/ETV5/SERPINF1/DAAM2/DRAXIN/MAP6/LRP4/SMO/TMEM98/DSCAM/HES6/DLL1/IL1B/HEY1/DLL4/SEMA6D/DLL3/SEMA3G/CCL11/NFATC4/WNT5A/NRP1/GJC2/…
GOCC_PRESYNAPSE	GOCC_PRESYNAPSE	487	0.450169	1.25285	0.0379403	1	1	15778	tags=33%, list=27%, signal=24%	UCN3/KCNC2/KCNA6/SLC5A7/SLC32A1/ADRA1A/SYN2/PDYN/GRIA1/RPH3A/CALB2/RIMS4/KIF1A/HRH3/GABRA5/RGS7BP/MT3/DDC/CDH8/KCNK2/LIN7A/CDH2/PTPRD/SLC6A2/SYT6/SNAP91/LAMP5/LRRC4B/ATCAY/SLC18A3/EFNB3/EGFLAM/GRIK3/NTNG1/SYPL2/SLC8A3/GRM4/SYT1/KCNA1/CNTN5/GRM3/SLC29A4/P2RX3/AMPH/PNOC/NGF/GRM7/ADCY8/NTS/GRIK5/GPM6A/HTR1B/TMEM163/SLC1A6/TNN/NRXN2/OXT/SLC30A3/SLC6A1/PDE2A/HTR2A/SYNPR/SLC17A7/SVOP/PPFIA2/SEPTIN4/RAB…
GOBP_TRANSMEMBRANE_RECEPTOR_PROTEIN_SERINE_THREONINE_KINASE_SIGNALING_PATHWAY	GOBP_TRANSMEMBRANE_RECEPTOR_PROTEIN_SERINE_THREONINE_KINASE_SIGNALING_PATHWAY	358	0.453573	1.24471	0.0470183	1	1	12062	tags=26%, list=20%, signal=21%	MIR183/AKAP4/NKX2-1/BMP5/UCMA/GDF10/LEFTY2/CHRDL1/GREM2/SFRP5/BMPER/MIR15B/DLX1/INHBE/MYOCD/FSHB/TMEM100/GDF7/CLDN5/CIDEA/RASL11B/NOG/DKK1/CILP/BMP6/SFRP4/BMP4/EMILIN1/SFRP2/SFRP1/DKK3/SHH/VIM/LRRC32/SOSTDC1/ASPN/THBS1/DLX5/ZNF423/ADAMTSL2/HTRA3/COL1A2/COMP/COL3A1/LEF1/SULF1/FGF10/FERMT2/BAMBI/CHRD/HTRA1/BMP8A/VWC2/FBN2/HJV/GREM1/ATOH8/CFC1/LTBP2/CDH5/MIR140/FBN1/FSTL1/CCN1/FST/NODAL/TFAP2B/LTBP3…
GOBP_REGULATION_OF_CELL_DEVELOPMENT	GOBP_REGULATION_OF_CELL_DEVELOPMENT	484	0.445578	1.24006	0.0322222	1	1	13004	tags=25%, list=22%, signal=19%	FERD3L/LIN28A/FEZF2/ADIPOQ/PAEP/FOXG1/FGB/DCT/NKX6-2/DLX2/DAB1/FGA/MIR125B1/SEMA3E/FGG/DLX1/APOA1/MT3/IGF1/F2/TRPC5/MYF6/PTPRD/CLDN5/FRZB/POU4F2/AXIN2/OLFM4/PLXNA4/POSTN/EFNB3/NOG/FGF13/HEYL/EPHA7/SOX10/BRINP1/FN1/ADGRA2/YAP1/BMP4/PITX3/CDH4/LINGO1/NGF/MYOG/SHH/LIMS2/PRTG/HOXA11/RND2/MYOD1/MAP1B/VEGFC/MAG/CXCL12/SEMA5B/TCP11X1/THY1/TRPC6/ISLR2/HEY2/WNT2/FERMT2/SPRY4/RECK/CUX2/HES7/PLAG1/NKX6-1/NT…
GOBP_SYNAPSE_ORGANIZATION	GOBP_SYNAPSE_ORGANIZATION	412	0.448114	1.23878	0.0362401	1	1	18316	tags=41%, list=31%, signal=29%	CTNNA2/CBLN4/CHRNA1/LRRTM1/LRRTM3/SLITRK3/ASIC2/LRTM2/SEMA3E/KIF1A/CDH8/NPAS4/CDH2/PTPRD/LRRC4B/ADGRB3/CTNND2/FGF13/GRIN2B/NTNG1/EPHA7/P2RX2/SLC8A3/DKK1/ZC4H2/IGFN1/CNTN5/PCDHB2/LRFN2/GRID2/TMEM108/GPC6/ADGRB1/SHISA6/GPM6A/SPARC/RAPSN/COL4A1/LRFN5/MAP1B/NRXN2/OXT/PCDHB5/SLC6A1/PCDHB11/GDNF/FRMPD4/PPFIA2/NEUROD2/GAP43/ARHGEF15/PALM/PCDH17/UNC13A/F2R/ELFN1/CUX2/SNCG/TUBA1A/SPARCL1/CLSTN2/SLC7A11/NR…
GOBP_SIGNAL_RELEASE	GOBP_SIGNAL_RELEASE	474	0.440404	1.22442	0.0435268	1	1	13164	tags=24%, list=22%, signal=19%	NEUROD1/FGF20/ADIPOQ/UCN3/NPVF/KCNC2/HTR1A/CCKAR/SLC5A7/EDN3/FGB/FGF23/AGTR2/NPY2R/CARTPT/SLC32A1/TAC1/EPHA5/TRH/ADRA1A/SYN2/GLP1R/RPH3A/CRH/FGA/RIMS4/FGG/HRH3/LIN7A/POMC/SYT6/ABCC8/OR51E2/SLC18A3/GALR1/STXBP5L/CACNA1E/GRM4/SYT1/BMP6/GRP/GIP/SFRP1/RASL10B/ADCY8/GRIK5/HTR1B/C1QTNF12/RETN/NRXN2/OXT/CXCL12/GDNF/HTR2A/SELENOM/PPFIA2/UNC13A/F2R/BMP8A/SNCG/SYT12/NKX6-1/SCT/KCNG2/KMO/CADPS/CPLX2/P2RY12/…

## Sheet: PPP1R14A_GSEA.result-KEGG
ID	Description	setSize	enrichmentScore	NES	pvalue	p.adjust	qvalue	rank	leading_edge	core_enrichment
KEGG_MELANOMA	KEGG_MELANOMA	71	0.733262	1.70553	0.000136895	0.0254625	0.0254625	10480	tags=38%, list=18%, signal=31%	FGF4/FGF3/FGF20/FGF19/FGF23/FGF8/FGF5/FGF9/HGF/IGF1/FGF13/EGF/PDGFRB/PDGFRA/FGF18/FGF12/FGF7/PDGFB/FGF14/FGF10/PDGFD/FGFR1/FGF16/FGF21/CCND1/FGF1/FGF2
KEGG_PATHWAYS_IN_CANCER	KEGG_PATHWAYS_IN_CANCER	325	0.560764	1.51622	0.000283147	0.0263327	0.0263327	12674	tags=24%, list=21%, signal=19%	FGF4/FGF3/FGF20/FGF19/CTNNA2/RXRG/FGF23/FGF8/FGF5/LAMA1/FGF9/KLK3/HGF/IGF1/AXIN2/FGF13/HHIP/FN1/BMP4/WNT16/EGF/WNT11/MMP9/BIRC2/SHH/LAMC3/PDGFRB/COL4A1/PDGFRA/COL4A2/FGF18/VEGFC/COL4A6/LAMA2/FGF12/FGF7/LEF1/MMP2/PDGFB/FGF14/FGF10/LAMA4/WNT2/RUNX1T1/AR/FGFR1/MMP1/GLI1/WNT6/BIRC3/WNT9B/SMO/FGF16/LAMB1/PGF/TGFB2/LAMB4/FGF21/CCND1/FZD2/FGF1/ZBTB16/WNT5A/FGF2/CXCL8/LAMC2/LAMC1/RAC3/FZD7/CSF1R/ARNT2/CD…
KEGG_FOCAL_ADHESION	KEGG_FOCAL_ADHESION	199	0.582163	1.53361	0.00121315	0.0752151	0.0752151	16571	tags=46%, list=28%, signal=33%	COL2A1/PAK5/LAMA1/HGF/MYL7/IGF1/VTN/MYL9/ITGA9/MYL2/MYL10/MYLK/FN1/ACTN2/IBSP/EGF/BIRC2/COL5A1/THBS4/LAMC3/COL11A2/PDGFRB/COL1A1/COL4A1/PDGFRA/COL4A2/THBS1/TNN/COL6A3/VEGFC/COL1A2/COL5A3/COL4A6/LAMA2/ITGA11/COMP/COL5A2/COL3A1/PDGFB/LAMA4/FLT4/PDGFD/BIRC3/COL6A2/ITGA1/COL6A1/KDR/LAMB1/ITGA8/PGF/VWF/LAMB4/TNC/CCND1/ITGA5/CAV1/THBS2/LAMC2/RASGRF1/LAMC1/CHAD/MYLPF/RAC3/ITGB5/PARVB/FLNC/FLT1/ACTN3/ITG…
KEGG_REGULATION_OF_ACTIN_CYTOSKELETON	KEGG_REGULATION_OF_ACTIN_CYTOSKELETON	213	0.553781	1.45939	0.00504729	0.234699	0.234699	7621	tags=17%, list=13%, signal=15%	FGF4/FGF3/FGF20/FGF19/PAK5/FGF23/FGF8/FGF5/FGF9/CHRM2/MOS/MYL7/F2/MYL9/ITGA9/FGF13/CHRM5/MYL2/MYL10/MYLK/FN1/ACTN2/EGF/PDGFRB/CHRM4/PDGFRA/FGF18/ITGA11/FGF12/FGF7/PDGFB/FGF14/FGF10/F2R/PDGFD/FGFR1
KEGG_ECM_RECEPTOR_INTERACTION	KEGG_ECM_RECEPTOR_INTERACTION	84	0.622323	1.48106	0.0122646	0.456244	0.456244	12565	tags=54%, list=21%, signal=42%	COL2A1/LAMA1/VTN/ITGA9/FN1/IBSP/SDC2/COL5A1/THBS4/GP9/LAMC3/COL11A2/COL1A1/COL4A1/COL4A2/THBS1/TNN/COL6A3/COL1A2/COL5A3/COL4A6/LAMA2/ITGA11/COMP/COL5A2/COL3A1/LAMA4/COL6A2/ITGA1/COL6A1/LAMB1/ITGA8/VWF/LAMB4/TNC/ITGA5/THBS2/SV2A/LAMC2/GP5/LAMC1/CHAD/ITGB5/ITGB3/LAMA3
KEGG_NEUROACTIVE_LIGAND_RECEPTOR_INTERACTION	KEGG_NEUROACTIVE_LIGAND_RECEPTOR_INTERACTION	272	0.501844	1.34231	0.0170757	0.529346	0.529346	12770	tags=46%, list=21%, signal=37%	HTR1A/CCKAR/GH2/CHRNA1/AGTR2/NPY2R/ADRA1A/PRLHR/GPR83/ADCYAP1R1/GRIA2/GRIA1/GLP1R/GABRG1/SCTR/OPRK1/CHRM2/MC3R/PLG/PRSS2/HRH3/GABRA5/FSHB/F2/GABRR1/CHRNG/CCKBR/MCHR2/GABRG3/TACR3/GALR1/CHRM5/GRIK3/GRIN2B/TAAR6/PTGER3/MC4R/P2RX2/GRM4/GABRA3/PTH1R/CHRNA2/APLNR/GRM3/P2RX3/MCHR1/GRID2/GRM7/TSHB/EDNRA/NPY1R/AVPR1A/PRSS1/LPAR4/GRIK5/MC2R/MAS1/CHRM4/HTR1B/SSTR4/GRM8/GCGR/NPY5R/PTGFR/GABBR2/GRM1/HTR2A/GP…
KEGG_MAPK_SIGNALING_PATHWAY	KEGG_MAPK_SIGNALING_PATHWAY	267	0.486421	1.30066	0.0368085	0.978053	0.978053	13686	tags=22%, list=23%, signal=17%	FGF4/FGF3/FGF20/FGF19/CACNA1S/FGF23/FGF8/FGF5/FGF9/MOS/PLA2G12B/PLA2G5/CACNG7/CACNG8/FGF13/CACNG5/CACNA1E/CACNA1G/EGF/NGF/PDGFRB/PDGFRA/FGF18/FGF12/FGF7/PDGFB/FGF14/FGF10/FGFR1/NTRK2/FGF16/IL1B/CACNA1H/CACNA1I/TGFB2/CACNA1A/MEF2C/FGF21/FGF1/NFATC4/FGF2/DUSP6/RASGRF1/RASGRF2/CACNA2D2/RAC3/FLNC/RASGRP2/FLNA/CACNA1B/FGF22/RPS6KA6/CACNA1C/DUSP9/MAPK12/TGFB3/HSPA6/DUSP2

## Sheet: CXCL8_GSEA.result-GO
ID	Description	setSize	enrichmentScore	NES	pvalue	p.adjust	qvalue	rank	leading_edge	core_enrichment
GOMF_MRNA_3_UTR_BINDING	GOMF_MRNA_3_UTR_BINDING	164	0.559125	1.63022	0.000322917	0.739371	0.739371	5785	tags=10%, list=10%, signal=9%	MIR361/MIR520C/MIR1298/MIR130B/MIR133B/DAZ2/ELAVL3/MIR140/MIR644A/MIR323A/ZC3H12A/ZFP36/ELAVL2/MIR139/MIR153-1/MIR424
GOBP_ENDOTHELIAL_CELL_PROLIFERATION	GOBP_ENDOTHELIAL_CELL_PROLIFERATION	191	0.546546	1.62721	0.000315451	0.739371	0.739371	9429	tags=25%, list=16%, signal=21%	MIR361/MIR487B/MIR129-1/MIR133B/PROK2/MIR30E/F3/MIR410/TNF/APLN/NR4A1/MIR26A1/BMPER/BMP2/LOXL2/CCL2/VEGFA/FGFBP1/EPHA2/CAV1/PGF/LEP/EGR3/EGF/MIR424/PDGFB/VEGFC/TGFBR1/CCL26/ITGB3/MIR16-1/CAV2/PDCD6/HIF1A/CDH13/ARG1/MIR2355/FGF2/THBS1/CCL11/IGF2/BMP6/PTPRM/FLT1/MIR30B/PPARG/ADAM17
GOBP_EPITHELIAL_CELL_PROLIFERATION	GOBP_EPITHELIAL_CELL_PROLIFERATION	428	0.44715	1.45044	0.000318125	0.739371	0.739371	7960	tags=20%, list=13%, signal=17%	MIR361/REG3A/MIR487B/MIR129-1/MIR133B/REG1A/PTPRN/RETNLB/IL6/PROK2/EREG/EPGN/MIR30E/F3/HGF/MIR410/TNF/REG3G/MIR125B1/TGFB2/APLN/NR4A1/AREG/MIR26A1/BMPER/ERBB2/YAP1/BMP2/LOXL2/KLK8/ERRFI1/FST/CCL2/NKX2-8/HAS2/SLURP1/SOX11/MMP12/TNFAIP3/VEGFA/IGFBP3/NKX3-1/NR4A3/FGFBP1/C5AR2/EPHA2/CAV1/PGF/CDH3/ZFP36/TGFA/TNFSF11/LEP/B4GALT1/EGR3/EGF/WNT7A/MIR424/EGFR/FGL1/PDGFB/ID1/VEGFC/CDK6/TGM1/TGFBR1/CCL26/ITG…
GOBP_NEGATIVE_REGULATION_OF_ENDOTHELIAL_CELL_PROLIFERATION	GOBP_NEGATIVE_REGULATION_OF_ENDOTHELIAL_CELL_PROLIFERATION	75	0.658121	1.71964	0.000922006	1	1	4524	tags=13%, list=8%, signal=12%	MIR361/MIR487B/MIR129-1/MIR133B/MIR30E/MIR410/TNF/MIR26A1/CCL2/CAV1
GOBP_POSITIVE_REGULATION_OF_CELL_AGING	GOBP_POSITIVE_REGULATION_OF_CELL_AGING	23	0.818253	1.71583	0.00191098	1	1	432	tags=4%, list=1%, signal=4%	MIR217
GOCC_INTEGRATOR_COMPLEX	GOCC_INTEGRATOR_COMPLEX	28	-0.813331	-1.67683	0.00193111	1	1	3923	tags=21%, list=7%, signal=20%	CT45A5/ESRRB/CT45A10/CT45A9/CT45A1/SAGE2P
GOMF_INTERLEUKIN_1_RECEPTOR_BINDING	GOMF_INTERLEUKIN_1_RECEPTOR_BINDING	17	0.832282	1.66534	0.00545736	1	1	7537	tags=59%, list=13%, signal=51%	IL1A/IL1B/IL36A/IL36G/IL36RN/IL1F10/IL37/IL1RN/IL1RAP/IL36B
GOBP_VASCULAR_ENDOTHELIAL_CELL_PROLIFERATION	GOBP_VASCULAR_ENDOTHELIAL_CELL_PROLIFERATION	46	0.690158	1.65501	0.00341329	1	1	3810	tags=13%, list=6%, signal=12%	MIR487B/MIR129-1/MIR133B/MIR30E/APLN/CCL2
GOBP_RESPONSE_TO_PLATELET_DERIVED_GROWTH_FACTOR	GOBP_RESPONSE_TO_PLATELET_DERIVED_GROWTH_FACTOR	21	0.783808	1.6479	0.0118255	1	1	5145	tags=24%, list=9%, signal=22%	MIR1298/HAS1/ERRFI1/HAS2/MIR4632
GOBP_NEGATIVE_REGULATION_OF_METALLOPEPTIDASE_ACTIVITY	GOBP_NEGATIVE_REGULATION_OF_METALLOPEPTIDASE_ACTIVITY	14	-0.885133	-1.64226	0.00312236	1	1	185	tags=14%, list=0%, signal=14%	LRP1/MIR892B
GOBP_POSITIVE_REGULATION_OF_MUSCLE_ADAPTATION	GOBP_POSITIVE_REGULATION_OF_MUSCLE_ADAPTATION	14	-0.879548	-1.6319	0.00404977	1	1	72	tags=14%, list=0%, signal=14%	TRPC3/MIR34B
GOBP_REGULATION_OF_METALLOENDOPEPTIDASE_ACTIVITY	GOBP_REGULATION_OF_METALLOENDOPEPTIDASE_ACTIVITY	16	-0.858042	-1.62605	0.00702809	1	1	185	tags=12%, list=0%, signal=12%	MIR205/MIR892B
GOBP_NEGATIVE_REGULATION_OF_VASCULAR_ENDOTHELIAL_CELL_PROLIFERATION	GOBP_NEGATIVE_REGULATION_OF_VASCULAR_ENDOTHELIAL_CELL_PROLIFERATION	25	0.768359	1.62566	0.00718229	1	1	1953	tags=16%, list=3%, signal=15%	MIR487B/MIR129-1/MIR133B/MIR30E
GOMF_PEPTIDOGLYCAN_BINDING	GOMF_PEPTIDOGLYCAN_BINDING	18	0.79745	1.61689	0.0143435	1	1	2319	tags=22%, list=4%, signal=21%	REG3A/REG1B/REG1A/REG3G
GOBP_REGULATION_OF_CELL_MIGRATION_INVOLVED_IN_SPROUTING_ANGIOGENESIS	GOBP_REGULATION_OF_CELL_MIGRATION_INVOLVED_IN_SPROUTING_ANGIOGENESIS	77	0.61341	1.60944	0.00428064	1	1	8227	tags=19%, list=14%, signal=17%	MIR361/MIR487B/PTGS2/MIR410/MIR26A1/PLK2/VEGFA/FGFBP1/MIR424/MIR16-1/CARD10/MIR2355/KLF4/FGF2/THBS1
GOBP_SNRNA_PROCESSING	GOBP_SNRNA_PROCESSING	36	-0.741015	-1.59955	0.00637862	1	1	3923	tags=14%, list=7%, signal=13%	CT45A5/CT45A10/CT45A9/CT45A1/SAGE2P
GOBP_POSITIVE_REGULATION_OF_MYOTUBE_DIFFERENTIATION	GOBP_POSITIVE_REGULATION_OF_MYOTUBE_DIFFERENTIATION	15	0.820734	1.59659	0.0140498	1	1	488	tags=7%, list=1%, signal=7%	MIR133B
GOBP_REGULATION_OF_CONNECTIVE_TISSUE_REPLACEMENT	GOBP_REGULATION_OF_CONNECTIVE_TISSUE_REPLACEMENT	14	-0.859694	-1.59507	0.0102521	1	1	2505	tags=14%, list=4%, signal=14%	MIR15B/MIR34B
GOBP_CELL_MIGRATION_INVOLVED_IN_SPROUTING_ANGIOGENESIS	GOBP_CELL_MIGRATION_INVOLVED_IN_SPROUTING_ANGIOGENESIS	93	0.593703	1.59027	0.00272446	1	1	8227	tags=18%, list=14%, signal=16%	MIR361/MIR487B/PTGS2/MIR410/NR4A1/MIR26A1/PLK2/VEGFA/FGFBP1/EGR3/MIR424/MIR16-1/CARD10/MIR2355/KLF4/FGF2/THBS1
GOBP_NEGATIVE_REGULATION_OF_AMYLOID_PRECURSOR_PROTEIN_BIOSYNTHETIC_PROCESS	GOBP_NEGATIVE_REGULATION_OF_AMYLOID_PRECURSOR_PROTEIN_BIOSYNTHETIC_PROCESS	20	0.766608	1.58527	0.0239447	1	1	5617	tags=20%, list=9%, signal=18%	MIR520C/MIR644A/MIR323A/MIR153-1
GOBP_ACUTE_PHASE_RESPONSE	GOBP_ACUTE_PHASE_RESPONSE	46	0.658835	1.5799	0.00830455	1	1	5379	tags=37%, list=9%, signal=34%	REG3A/IL6/IL1A/IL1B/PTGS2/HP/SAA2/TNF/REG3G/LBP/IL22/SAA1/SERPINA3/FN1/TNFSF11/SAA4/PTGES
GOBP_NEGATIVE_REGULATION_OF_CELL_MIGRATION_INVOLVED_IN_SPROUTING_ANGIOGENESIS	GOBP_NEGATIVE_REGULATION_OF_CELL_MIGRATION_INVOLVED_IN_SPROUTING_ANGIOGENESIS	42	0.668036	1.57606	0.0103889	1	1	8227	tags=21%, list=14%, signal=18%	MIR361/MIR410/MIR26A1/MIR424/MIR16-1/CARD10/MIR2355/KLF4/THBS1
GOBP_REGULATION_OF_ARTERY_MORPHOGENESIS	GOBP_REGULATION_OF_ARTERY_MORPHOGENESIS	10	0.854711	1.5692	0.0276847	1	1	204	tags=10%, list=0%, signal=10%	MIR487B
GOBP_NEGATIVE_REGULATION_OF_EPITHELIAL_CELL_PROLIFERATION	GOBP_NEGATIVE_REGULATION_OF_EPITHELIAL_CELL_PROLIFERATION	160	0.538121	1.56867	0.00138445	1	1	4524	tags=10%, list=8%, signal=9%	MIR361/MIR487B/MIR129-1/MIR133B/EREG/MIR30E/MIR410/TNF/MIR125B1/TGFB2/MIR26A1/CCL2/NKX2-8/SLURP1/NKX3-1/CAV1
GOBP_INNATE_IMMUNE_RESPONSE_IN_MUCOSA	GOBP_INNATE_IMMUNE_RESPONSE_IN_MUCOSA	27	-0.763822	-1.56804	0.0151794	1	1	2350	tags=11%, list=4%, signal=11%	APOA4/DEFA6/DEFA5
GOBP_SNRNA_METABOLIC_PROCESS	GOBP_SNRNA_METABOLIC_PROCESS	47	-0.701351	-1.56578	0.0097517	1	1	3923	tags=11%, list=7%, signal=10%	CT45A5/CT45A10/CT45A9/CT45A1/SAGE2P
GOCC_T_CELL_RECEPTOR_COMPLEX	GOCC_T_CELL_RECEPTOR_COMPLEX	144	-0.612868	-1.56578	0.000938818	1	1	13521	tags=82%, list=23%, signal=63%	TRAV23DV6/TRAV12-2/CD247/TRBV6-4/TRBV6-6/TRGV2/TRAV38-2DV8/TRBJ1-3/TRBV6-5/TRBJ2-3/TRGV9/TRBJ1-5/TRAV8-4/TRBV13/TRAV20/TRAV16/TRBJ1-2/TRBJ1-6/TRAV12-1/TRAV8-6/TRBJ1-4/TRAV8-3/TRAV19/TRGV5/TRAV26-1/TRAV29DV5/TRBV7-9/TRBV11-2/TRBV3-1/TRAV3/TRBV23-1/TRGV8/TRBV27/TRAV14DV4/APBB1IP/TRBJ2-6/CD4/TRBV5-6/TRAV22/TRGV4/TRAV8-2/TRAV10/TRBV7-3/TRAV1-2/TRBV28/ZAP70/TRBV11-3/CD3G/TRBV18/TRGV10/CD6/TRBV20-1/TRB…
GOBP_REGULATION_OF_KERATINOCYTE_PROLIFERATION	GOBP_REGULATION_OF_KERATINOCYTE_PROLIFERATION	37	0.68153	1.55896	0.0142516	1	1	7329	tags=30%, list=12%, signal=26%	REG3A/REG3G/MIR125B1/AREG/YAP1/HAS2/SLURP1/CDH3/ZFP36/TGM1/EPPK1
GOBP_BLOOD_VESSEL_ENDOTHELIAL_CELL_PROLIFERATION_INVOLVED_IN_SPROUTING_ANGIOGENESIS	GOBP_BLOOD_VESSEL_ENDOTHELIAL_CELL_PROLIFERATION_INVOLVED_IN_SPROUTING_ANGIOGENESIS	54	0.627258	1.55834	0.0093646	1	1	8227	tags=24%, list=14%, signal=21%	MIR361/MIR487B/MIR410/MIR26A1/BMPER/VEGFA/FGFBP1/EPHA2/MIR424/MIR16-1/MIR2355/FGF2/THBS1
GOBP_NEGATIVE_REGULATION_OF_GLYCOPROTEIN_METABOLIC_PROCESS	GOBP_NEGATIVE_REGULATION_OF_GLYCOPROTEIN_METABOLIC_PROCESS	29	0.716158	1.5547	0.0224619	1	1	5617	tags=21%, list=9%, signal=19%	MIR520C/MIR644A/HBEGF/MIR323A/PTX3/MIR153-1
GOBP_REGULATION_OF_METALLOPEPTIDASE_ACTIVITY	GOBP_REGULATION_OF_METALLOPEPTIDASE_ACTIVITY	25	-0.763037	-1.54663	0.018851	1	1	185	tags=12%, list=0%, signal=12%	MIR205/CLDN3/MIR892B
GOBP_HYALURONAN_BIOSYNTHETIC_PROCESS	GOBP_HYALURONAN_BIOSYNTHETIC_PROCESS	14	0.804203	1.53884	0.0291419	1	1	6127	tags=50%, list=10%, signal=45%	HAS1/IL1B/CEMIP/HAS2/HAS3/EGF/PDGFB
GOBP_POSITIVE_REGULATION_OF_KERATINOCYTE_PROLIFERATION	GOBP_POSITIVE_REGULATION_OF_KERATINOCYTE_PROLIFERATION	15	0.787629	1.53219	0.0334746	1	1	6282	tags=40%, list=11%, signal=36%	REG3A/REG3G/AREG/HAS2/CDH3/TGM1
GOMF_CARBON_SULFUR_LYASE_ACTIVITY	GOMF_CARBON_SULFUR_LYASE_ACTIVITY	15	-0.815935	-1.53041	0.017272	1	1	2859	tags=27%, list=5%, signal=25%	GSTM4/CENPVL3/CENPVL1/CENPVL2
GOBP_DNA_METHYLATION_INVOLVED_IN_GAMETE_GENERATION	GOBP_DNA_METHYLATION_INVOLVED_IN_GAMETE_GENERATION	19	-0.78227	-1.52747	0.0265904	1	1	3676	tags=37%, list=6%, signal=35%	DDX4/DNMT3L/TDRD1/MORC1/TDRD12/ASZ1/MAEL
GOBP_POST_EMBRYONIC_ANIMAL_MORPHOGENESIS	GOBP_POST_EMBRYONIC_ANIMAL_MORPHOGENESIS	12	0.819786	1.52616	0.0361832	1	1	2646	tags=25%, list=4%, signal=24%	CRB1/DSCAM/EFEMP1
GOBP_MEMBRANE_DISRUPTION_IN_OTHER_ORGANISM	GOBP_MEMBRANE_DISRUPTION_IN_OTHER_ORGANISM	11	-0.851857	-1.51999	0.0224286	1	1	31	tags=27%, list=0%, signal=27%	DEFB118/DEFA6/DEFA5
GOCC_ZYMOGEN_GRANULE	GOCC_ZYMOGEN_GRANULE	13	0.80209	1.51834	0.0312749	1	1	3513	tags=23%, list=6%, signal=22%	REG1A/CLCA1/DMBT1
GOBP_KERATINOCYTE_PROLIFERATION	GOBP_KERATINOCYTE_PROLIFERATION	48	0.629302	1.51383	0.0180225	1	1	7564	tags=33%, list=13%, signal=29%	REG3A/EREG/REG3G/MIR125B1/AREG/YAP1/KLK8/FST/HAS2/SLURP1/CDH3/ZFP36/TGM1/EPPK1/CDH13/FERMT1
GOBP_REGULATION_OF_TYPE_B_PANCREATIC_CELL_PROLIFERATION	GOBP_REGULATION_OF_TYPE_B_PANCREATIC_CELL_PROLIFERATION	12	0.811441	1.51062	0.0418259	1	1	4401	tags=42%, list=7%, signal=39%	REG1A/PTPRN/NR4A1/ERRFI1/NR4A3
GOBP_NEGATIVE_REGULATION_OF_CELL_ADHESION_MOLECULE_PRODUCTION	GOBP_NEGATIVE_REGULATION_OF_CELL_ADHESION_MOLECULE_PRODUCTION	14	0.787861	1.50758	0.0399185	1	1	1053	tags=14%, list=2%, signal=14%	MIR1298/CXCL8
GOBP_ERBB2_SIGNALING_PATHWAY	GOBP_ERBB2_SIGNALING_PATHWAY	32	0.687662	1.50496	0.0190344	1	1	9378	tags=38%, list=16%, signal=32%	MYOC/EREG/NRG1/ERBB2/HBEGF/EGF/EGFR/GRB7/PTPRR/NRG4/PTPN12/SHC1
GOBP_POSITIVE_REGULATION_OF_CELL_MIGRATION_INVOLVED_IN_SPROUTING_ANGIOGENESIS	GOBP_POSITIVE_REGULATION_OF_CELL_MIGRATION_INVOLVED_IN_SPROUTING_ANGIOGENESIS	34	0.670363	1.5013	0.0201039	1	1	4402	tags=15%, list=7%, signal=14%	MIR487B/PTGS2/PLK2/VEGFA/FGFBP1
GOBP_REGULATION_OF_TRANSLATION_NCRNA_MEDIATED	GOBP_REGULATION_OF_TRANSLATION_NCRNA_MEDIATED	89	0.564047	1.49849	0.0136935	1	1	3126	tags=10%, list=5%, signal=10%	MIR520C/MIR520E/MIR299/MIR133B/MIR204/MIR96/MIR125B1/MIR181C/MIR181D
GOMF_GROWTH_FACTOR_RECEPTOR_BINDING	GOMF_GROWTH_FACTOR_RECEPTOR_BINDING	141	0.521317	1.4973	0.00364249	1	1	8454	tags=29%, list=14%, signal=25%	CSF3/FGF5/CSF2/IL6/IL1A/IL1B/EREG/IL11/IL36A/EPGN/IL36G/FGF8/IL36RN/EFEMP1/AREG/FLRT3/IL1F10/ITGA5/HBEGF/VEGFA/PGF/FGF3/CDH5/TGFA/IL5/ESM1/EGF/IL37/PDGFB/VEGFC/ITGB3/PDGFA/IL1RN/IL1RAP/GDNF/LYN/IL36B/ARTN/FGF2/CNTF/AGR2
GOBP_REGULATION_OF_VASCULAR_WOUND_HEALING	GOBP_REGULATION_OF_VASCULAR_WOUND_HEALING	13	0.788356	1.49235	0.0430088	1	1	4130	tags=31%, list=7%, signal=29%	MIR1298/TNF/SERPINE1/TNFAIP3
GOMF_LYSINE_ACETYLATED_HISTONE_BINDING	GOMF_LYSINE_ACETYLATED_HISTONE_BINDING	21	-0.753136	-1.47534	0.0486577	1	1	1347	tags=14%, list=2%, signal=14%	TRIM24/THAP7/BRDT
GOBP_AMYLOID_PRECURSOR_PROTEIN_BIOSYNTHETIC_PROCESS	GOBP_AMYLOID_PRECURSOR_PROTEIN_BIOSYNTHETIC_PROCESS	28	0.680438	1.47167	0.047457	1	1	5617	tags=14%, list=9%, signal=13%	MIR520C/MIR644A/MIR323A/MIR153-1
GOBP_NEGATIVE_REGULATION_OF_BLOOD_VESSEL_ENDOTHELIAL_CELL_MIGRATION	GOBP_NEGATIVE_REGULATION_OF_BLOOD_VESSEL_ENDOTHELIAL_CELL_MIGRATION	78	0.560716	1.46464	0.0231292	1	1	3146	tags=9%, list=5%, signal=9%	MIR361/MIR129-1/MIR133B/MIR204/MIR410/TNF/MIR26A1
GOBP_POSITIVE_REGULATION_OF_PROTEIN_ACETYLATION	GOBP_POSITIVE_REGULATION_OF_PROTEIN_ACETYLATION	45	0.611629	1.45809	0.0288826	1	1	1956	tags=7%, list=3%, signal=6%	MIR217/IL1B/LIF
GOBP_REGULATION_OF_CELL_AGING	GOBP_REGULATION_OF_CELL_AGING	60	0.567207	1.45765	0.0498317	1	1	6162	tags=10%, list=10%, signal=9%	MIR217/MIR543/PLK2/SLC30A10/TERT/CDK6
GOBP_HYALURONAN_METABOLIC_PROCESS	GOBP_HYALURONAN_METABOLIC_PROCESS	39	0.627629	1.45706	0.0344176	1	1	12820	tags=54%, list=22%, signal=42%	HAS1/IL1B/HGF/CEMIP/HAS2/HAS3/EGF/PDGFB/ITIH1/ITIH5/HYAL4/LYVE1/FGF2/CD44/CEMIP2/TGFB1/PIM1/HYAL3/SLC9A1/HMMR/CHP1
GOBP_ANGIOGENESIS_INVOLVED_IN_WOUND_HEALING	GOBP_ANGIOGENESIS_INVOLVED_IN_WOUND_HEALING	29	0.670998	1.45667	0.0476306	1	1	6784	tags=31%, list=11%, signal=28%	MIR1298/TNF/SERPINE1/TNFAIP3/VEGFA/MCAM/B4GALT1/ITGB3/SLC12A2
GOBP_INTERLEUKIN_6_PRODUCTION	GOBP_INTERLEUKIN_6_PRODUCTION	162	0.496223	1.44913	0.00571747	1	1	5757	tags=14%, list=10%, signal=12%	MIR361/MIR217/IL6/NLRP10/IL1A/IL1B/EREG/MIR204/ADCYAP1/HGF/TNF/IL36RN/LBP/MIR26A1/MIR140/IL33/ZC3H12A/TNFAIP3/C5AR2/LEP/MIR766/IL37
GOBP_REGULATION_OF_ENDOTHELIAL_CELL_MIGRATION	GOBP_REGULATION_OF_ENDOTHELIAL_CELL_MIGRATION	231	0.473769	1.4487	0.00246969	1	1	7937	tags=17%, list=13%, signal=15%	MIR361/MIR487B/MIR129-1/MIR133B/MIR204/PTGS2/MIR410/TNF/STC1/AGT/MIR26A1/BMPER/PLK2/ZC3H12A/RHOB/VEGFA/FGFBP1/EDN1/EPHA2/CCBE1/ANXA3/EGF/WNT7A/MIR424/PDGFB/ANGPT2/VEGFC/ITGB3/MET/MIR16-1/CARD10/PDCD6/BCAR1/EFNA1/HIF1A/BMP10/MIR2355/KLF4/FGF2
GOBP_NEGATIVE_REGULATION_OF_ERBB_SIGNALING_PATHWAY	GOBP_NEGATIVE_REGULATION_OF_ERBB_SIGNALING_PATHWAY	53	0.585377	1.44857	0.034937	1	1	18005	tags=58%, list=30%, signal=41%	EREG/EPGN/AREG/ERBB2/ERRFI1/GPRC5A/HBEGF/TGFA/EGF/EGFR/ITGA1/PTPN12/SPRY1/SPRY2/CBL/STAM/PTPN2/PTPN3/PSEN1/CBLC/SNX6/SH3KBP1/CDC42/MVP/DAB2IP/DUSP3/SOCS4/HGS/SOCS5/CBLB/RAB7A
GOBP_BLOOD_VESSEL_ENDOTHELIAL_CELL_MIGRATION	GOBP_BLOOD_VESSEL_ENDOTHELIAL_CELL_MIGRATION	175	0.497451	1.44435	0.00343377	1	1	8482	tags=17%, list=14%, signal=15%	MIR361/MIR487B/MIR129-1/MIR133B/MIR204/PTGS2/MIR410/TNF/NR4A1/MIR26A1/PLK2/VEGFA/FGFBP1/EPHA2/CDH5/EGR3/MIR424/PDGFB/ID1/ANGPT2/VEGFC/MIR16-1/CARD10/EFNA1/HIF1A/MIR2355/KLF4/FGF2/THBS1/MAP2K3
GOBP_NEGATIVE_REGULATION_OF_ENDOTHELIAL_CELL_APOPTOTIC_PROCESS	GOBP_NEGATIVE_REGULATION_OF_ENDOTHELIAL_CELL_APOPTOTIC_PROCESS	34	0.64212	1.43805	0.0358477	1	1	6448	tags=29%, list=11%, signal=26%	FGB/FGG/FGA/MIR30E/ANGPTL4/SERPINE1/TNFAIP3/CDH5/TERT/ICAM1
GOBP_EPIBOLY	GOBP_EPIBOLY	35	0.638145	1.43714	0.0452703	1	1	12938	tags=49%, list=22%, signal=38%	ITGA5/PDPN/HBEGF/PLET1/MMP12/CCN1/PHLDB2/WNT7A/FERMT1/CD44/ADAM17/FLNA/AJUBA/COL5A1/RREB1/FERMT2/ARHGAP24
GOBP_ENDOTHELIAL_CELL_MIGRATION	GOBP_ENDOTHELIAL_CELL_MIGRATION	277	0.45866	1.43501	0.0029134	1	1	9429	tags=21%, list=16%, signal=17%	MIR361/MIR487B/MIR129-1/MIR133B/MIR204/PTGS2/MIR410/TNF/STC1/AGT/NR4A1/MIR26A1/BMPER/LOXL2/PLK2/S100P/ZC3H12A/RHOB/VEGFA/FGFBP1/EDN1/EPHA2/CDH5/CCBE1/ANXA3/EGR3/EGF/WNT7A/MIR424/PDGFB/ID1/ANGPT2/VEGFC/TGFBR1/ITGB3/MET/PXN/MIR16-1/CARD10/PDCD6/BCAR1/EFNA1/HIF1A/CDH13/BMP10/MIR2355/KLF4/FGF2/THBS1/MAP2K3/CCN3/DPP4/PTPRM/FSTL1/FOXC2/PPARG/ADAM17
GOBP_NCRNA_3_END_PROCESSING	GOBP_NCRNA_3_END_PROCESSING	50	-0.638064	-1.43296	0.0404355	1	1	3923	tags=12%, list=7%, signal=11%	FBLL1/CT45A5/CT45A10/CT45A9/CT45A1/SAGE2P
GOBP_ERBB_SIGNALING_PATHWAY	GOBP_ERBB_SIGNALING_PATHWAY	145	0.494644	1.41985	0.0118184	1	1	13156	tags=34%, list=22%, signal=27%	MYOC/EREG/EPGN/EFEMP1/AGT/NRG1/AREG/ERBB2/ERRFI1/GPRC5A/HBEGF/SLC30A10/PLAUR/TGFA/FAM83A/BCAR3/EGF/SH3TC2/EGFR/GRB7/PTPRR/BCAR1/CDH13/AGR2/GPER1/ITGA1/NRG4/PTPN12/SHC1/ADAM17/MMP9/SPRY1/ARF4/TGFB1/IQGAP1/FAM83B/FER/SPRY2/DGKD/PTPN11/ERBB4/CBL/RHBDF2/PTK6/STAM/SOX9/RTN4/PTPN2/RHBDF1/AFAP1L2
GOMF_OLFACTORY_RECEPTOR_ACTIVITY	GOMF_OLFACTORY_RECEPTOR_ACTIVITY	424	-0.494997	-1.41109	0.00163462	1	1	7641	tags=30%, list=13%, signal=27%	OR4C11/OR6N2/OR1L6/OR1D4/OR13C7/OR4F29/OR1G1/OR14C36/OR2A4/OR2T10/OR52E8/OR52B2/OR5B12/OR8K3/OR8G2P/OR4D1/OR51F1/OR2A2/OR56B1/OR52N4/GPR148/OR52A5/OR2AK2/OR6F1/OR4K5/OR4Q3/OR11H2/OR6C4/OR51L1/OR8D4/OR8I2/OR4D6/OR9G4/OR4A8/OR10G3/OR6C3/OR51D1/OR9G1/OR4S1/OR51G2/OR13C2/OR4E2/OR2T34/OR1C1/OR10AG1/OR2C3/OR4C12/OR4X2/OR5M11/OR10V1/OR4N5/OR8H2/OR56B2P/OR7D2/OR6C70/OR10H4/OR10G2/OR6B2/OR7A10/OR1N1/OR11L…
GOBP_SENSORY_PERCEPTION_OF_SMELL	GOBP_SENSORY_PERCEPTION_OF_SMELL	448	-0.490359	-1.4056	0.0017032	1	1	7641	tags=29%, list=13%, signal=26%	OR4C11/OR6N2/OR1L6/OR1D4/OR13C7/OR4F29/OR1G1/OR14C36/OR2A4/OR2T10/OR52E8/OR52B2/OR5B12/OR8K3/OR8G2P/OR4D1/OR51F1/OR2A2/OR56B1/OR52N4/GPR148/OR52A5/OR2AK2/OR6F1/OR4K5/OR4Q3/OR11H2/OR6C4/OR51L1/OR8D4/OR8I2/OR4D6/OR9G4/SLC6A3/OR4A8/OR10G3/OR6C3/OR51D1/OR9G1/OR4S1/OR51G2/OR13C2/OR4E2/OR2T34/OR1C1/OR10AG1/OR2C3/OR4C12/OR4X2/OR5M11/OR10V1/OR4N5/OR8H2/OR56B2P/OR7D2/BEST2/OR6C70/OR10H4/OR10G2/OR6B2/OR7A1…
GOBP_NEGATIVE_REGULATION_OF_EPITHELIAL_CELL_APOPTOTIC_PROCESS	GOBP_NEGATIVE_REGULATION_OF_EPITHELIAL_CELL_APOPTOTIC_PROCESS	50	0.5734	1.40385	0.0439735	1	1	6448	tags=24%, list=11%, signal=21%	FGB/FGG/FGA/MIR30E/ANGPTL4/YAP1/SERPINE1/TNFAIP3/SERPINB13/CDH5/TERT/ICAM1
GOBP_ER_NUCLEUS_SIGNALING_PATHWAY	GOBP_ER_NUCLEUS_SIGNALING_PATHWAY	53	0.564482	1.39687	0.0443719	1	1	17045	tags=49%, list=29%, signal=35%	CXCL8/IGFBP1/CCL2/PPP1R15A/ATF3/AGR2/ATP2A2/PPP1R15B/INSIG2/HSPA5/PTPN2/XBP1/EIF2S1/SELENOS/HSP90B1/ERLIN1/TMCO1/EIF2AK3/TMED2/TMEM33/PTPN1/MBTPS2/SPRING1/ATF6/INSIG1/NCK1
GOBP_POSITIVE_REGULATION_OF_ENDOTHELIAL_CELL_MIGRATION	GOBP_POSITIVE_REGULATION_OF_ENDOTHELIAL_CELL_MIGRATION	132	0.488313	1.38523	0.0272238	1	1	11841	tags=27%, list=20%, signal=22%	MIR487B/PTGS2/AGT/PLK2/ZC3H12A/RHOB/VEGFA/FGFBP1/EDN1/CCBE1/ANXA3/EGF/WNT7A/PDGFB/VEGFC/ITGB3/MET/PDCD6/BCAR1/HIF1A/FGF2/THBS1/MAP2K3/FOXC2/ADAM17/MIR210/ANXA1/TGFB1/SCARB1/ROCK2/HDAC7/FUT1/FGF16/SEMA5A/NRP2/SRPX2
GOBP_REGULATION_OF_EPITHELIAL_CELL_MIGRATION	GOBP_REGULATION_OF_EPITHELIAL_CELL_MIGRATION	293	0.44136	1.38086	0.0042491	1	1	8022	tags=16%, list=13%, signal=14%	MIR361/MIR487B/MIR129-1/MIR133B/MIR204/PTGS2/SEMA3A/MIR410/TNF/STC1/TGFB2/AGT/MIR26A1/BMPER/PLK2/HBEGF/HAS2/ZC3H12A/RHOB/VEGFA/FGFBP1/EDN1/EPHA2/CCBE1/ANXA3/EGF/ITGA3/WNT7A/MIR424/PDGFB/ANGPT2/VEGFC/ADAM9/ITGB3/MET/MIR16-1/CARD10/PDCD6/PTPRR/EPPK1/BCAR1/EFNA1/HIF1A/BMP10/MIR2355/KLF4/FGF2/DOCK5
GOMF_CYTOKINE_ACTIVITY	GOMF_CYTOKINE_ACTIVITY	233	0.449249	1.37879	0.00622424	1	1	5926	tags=25%, list=10%, signal=23%	IFNA17/IFNA16/CXCL8/CSF3/INHA/CSF2/IL6/CXCL1/CXCL5/CCL25/IL1A/IL24/CXCL2/IFNA14/CXCL6/IL1B/IL17C/IL11/IL36A/INHBE/IL36G/CCL20/LIF/CXCL3/PF4V1/TNF/IL20/TNFRSF11B/IFNL2/IL19/TGFB2/IL36RN/VSTM1/LEFTY1/IFNA4/NRG1/IL22/AREG/IL1F10/CER1/BMP2/CLCF1/OSM/IL33/CCL2/SLURP1/BMP15/VEGFA/EDN1/C10orf99/IL23A/INHBA/TNFSF11/IL5/WNT7A/NAMPT/IL37/CMTM2/KITLG
GOBP_NEGATIVE_REGULATION_OF_EPITHELIAL_CELL_MIGRATION	GOBP_NEGATIVE_REGULATION_OF_EPITHELIAL_CELL_MIGRATION	114	0.499026	1.37406	0.034943	1	1	3146	tags=8%, list=5%, signal=7%	MIR361/MIR129-1/MIR133B/MIR204/SEMA3A/MIR410/TNF/STC1/MIR26A1
GOBP_NEGATIVE_REGULATION_OF_CELLULAR_AMIDE_METABOLIC_PROCESS	GOBP_NEGATIVE_REGULATION_OF_CELLULAR_AMIDE_METABOLIC_PROCESS	234	0.440183	1.35286	0.0120859	1	1	4758	tags=6%, list=8%, signal=6%	MIR361/MIR520C/MIR520E/MIR299/MIR133B/MIR204/MIR96/MIR125B1/MIR181C/MIR181D/RGS2/ZC3H12A/MIR138-1/SAMD4A/ZFP36
GOCC_KERATIN_FILAMENT	GOCC_KERATIN_FILAMENT	95	-0.551023	-1.34605	0.0467836	1	1	6157	tags=33%, list=10%, signal=29%	KRT4/KRTAP10-9/KRTAP16-1/KRTAP10-2/KRTAP29-1/KRTAP10-11/KRTAP5-5/KRTAP10-3/KRTAP4-4/KRT2/KRTAP10-7/KRTAP10-1/KRTAP10-12/KRTAP12-1/KRTAP10-6/KRTAP5-3/KRTAP9-7/KRT79/KRTAP1-3/KRTAP9-9/KRTAP1-1/KRTAP10-4/KRT73/KRT72/KRTAP3-3/KRTAP4-3/KRTAP2-4/KRT77/KRTAP2-1/KRTAP9-2/KRTAP10-8
GOBP_POSITIVE_REGULATION_OF_EPITHELIAL_CELL_PROLIFERATION	GOBP_POSITIVE_REGULATION_OF_EPITHELIAL_CELL_PROLIFERATION	203	0.443683	1.34087	0.0200198	1	1	7960	tags=22%, list=13%, signal=19%	REG3A/MIR487B/REG1A/PTPRN/EPGN/F3/REG3G/APLN/NR4A1/AREG/ERBB2/YAP1/BMP2/HAS2/SOX11/MMP12/TNFAIP3/VEGFA/NR4A3/FGFBP1/C5AR2/PGF/CDH3/TGFA/B4GALT1/EGR3/EGF/WNT7A/EGFR/PDGFB/ID1/VEGFC/TGM1/TGFBR1/CCL26/ITGB3/ZBED9/CAV2/PDCD6/HIF1A/CDH13/ARG1/FGF2/NOG/LAMC1
GOBP_TISSUE_MIGRATION	GOBP_TISSUE_MIGRATION	364	0.418032	1.33458	0.00433683	1	1	9919	tags=21%, list=17%, signal=18%	MIR361/MIR487B/MIR129-1/MIR133B/MIR204/PTGS2/SEMA3A/FGF8/MIR410/TNF/STC1/TGFB2/ACTC1/AGT/NR4A1/MIR26A1/BMPER/LOXL2/PLK2/HBEGF/HAS2/S100P/ZC3H12A/RHOB/VEGFA/FGFBP1/EDN1/EPHA2/CDH5/CCBE1/ACTG2/ANXA3/EGR3/EGF/ITGA3/WNT7A/MIR424/PDGFB/ID1/ANGPT2/VEGFC/TGFBR1/ADAM9/ITGB3/MET/PXN/MIR16-1/CARD10/PDCD6/PTPRR/EPPK1/BCAR1/EFNA1/HIF1A/CDH13/FERMT1/BMP10/ANLN/MIR2355/KLF4/FGF2/DOCK5/THBS1/MAP2K3/CCN3/DPP4/PT…
GOBP_ACUTE_INFLAMMATORY_RESPONSE	GOBP_ACUTE_INFLAMMATORY_RESPONSE	107	0.484252	1.32895	0.0353938	1	1	6448	tags=28%, list=11%, signal=25%	REG3A/IL6/IL1A/IL1B/ADCYAP1/PTGS2/F3/HP/SAA2/TNF/REG3G/LBP/IL22/FFAR3/TREM1/SAA1/SERPINA3/OSM/FFAR2/OSMR/FN1/TNFSF11/ADAM8/SAA4/PTGES/B4GALT1/C2CD4A/CREB3L3/IL31RA/ICAM1
GOCC_PLASMA_MEMBRANE_SIGNALING_RECEPTOR_COMPLEX	GOCC_PLASMA_MEMBRANE_SIGNALING_RECEPTOR_COMPLEX	310	-0.471596	-1.32169	0.0224084	1	1	13592	tags=50%, list=23%, signal=39%	RAMP3/TRAV23DV6/GRIN2C/TRAV12-2/CD247/TRBV6-4/TRBV6-6/TRGV2/TRAV38-2DV8/TRBJ1-3/TRBV6-5/TRBJ2-3/GRIN2D/TRGV9/TRBJ1-5/TRAV8-4/TRBV13/EMILIN1/CD79A/SHISA9/HJV/TRAV20/TRAV16/GRM1/TRBJ1-2/TRBJ1-6/TRAV12-1/TRAV8-6/TRBJ1-4/TRAV8-3/TRAV19/TRGV5/TRAV26-1/ITGB2/TRAV29DV5/ITGA2B/CNTFR/TRBV7-9/TRBV11-2/TRBV3-1/TRAV3/TRBV23-1/TRGV8/TRBV27/TRAV14DV4/APBB1IP/TRBJ2-6/CD4/TRBV5-6/TRAV22/TRGV4/TRAV8-2/CHRNB2/TRAV…
GOBP_EPIDERMAL_GROWTH_FACTOR_RECEPTOR_SIGNALING_PATHWAY	GOBP_EPIDERMAL_GROWTH_FACTOR_RECEPTOR_SIGNALING_PATHWAY	123	0.468924	1.3192	0.0461659	1	1	13156	tags=34%, list=22%, signal=27%	EREG/EPGN/EFEMP1/AGT/AREG/ERRFI1/GPRC5A/HBEGF/SLC30A10/PLAUR/TGFA/FAM83A/BCAR3/EGF/EGFR/GRB7/BCAR1/CDH13/AGR2/GPER1/ITGA1/PTPN12/SHC1/ADAM17/MMP9/SPRY1/ARF4/TGFB1/IQGAP1/FAM83B/FER/SPRY2/DGKD/PTPN11/CBL/RHBDF2/PTK6/STAM/SOX9/PTPN2/RHBDF1/AFAP1L2
GOBP_RESPONSE_TO_INTERLEUKIN_1	GOBP_RESPONSE_TO_INTERLEUKIN_1	204	0.435754	1.31505	0.0276749	1	1	15631	tags=38%, list=26%, signal=28%	CXCL8/FGB/IL6/CCL25/IL1A/IL1B/MIR204/CCL20/ANKRD1/TFPI/AKAP12/CCL2/HAS2/ZC3H12A/EGR1/NKX3-1/SELE/EDN1/MIR766/IRAK2/CCL26/ICAM1/IL1RN/IL1RAP/NFKBIA/ACOD1/HIF1A/CCL15/MAP3K8/NLRP7/CCL11/CCL1/SLC30A8/CD47/CCL19/PTGIS/NOD2/ANXA1/ADAMTS12/CCL3/APP/HYAL3/CITED1/GBP3/ADAMTS7/CCL7/CCL3L3/RIPK2/RPS6KA4/SOX9/CEBPB/IRAK3/CCL21/SIRPA/PELI1/NR1D1/PSME3/PSMD7/MYD88/VRK2/OTUD4/PSMC1/NFKB1/PSMA6/RORA/MTHFR/NOD1/…
GOBP_CELL_SUBSTRATE_JUNCTION_ORGANIZATION	GOBP_CELL_SUBSTRATE_JUNCTION_ORGANIZATION	106	0.476231	1.30282	0.0484466	1	1	14708	tags=42%, list=25%, signal=31%	MYOC/ITGA5/THSD1/LAMC2/LAMA3/VEGFA/FN1/LIMCH1/PHLDB2/COL17A1/FAM107A/LAMB3/ITGA6/ACTN1/LAMC1/SDC4/PLEC/THBS1/MAP4K4/ACTG1/VCL/AJUBA/IQGAP1/ROCK2/EFNA5/EPHA3/S100A10/SLC9A1/SMAD3/RHOD/ITGA2/RAB8B/FERMT2/KDR/ITGB4/MMP14/MACF1/CTTN/CORO2B/CORO1C/DLC1/PTPRK/PIP5K1A/ROCK1
GOMF_CYTOKINE_RECEPTOR_BINDING	GOMF_CYTOKINE_RECEPTOR_BINDING	268	0.413772	1.29909	0.0162155	1	1	6792	tags=21%, list=11%, signal=19%	IFNA17/IFNA16/CXCL8/CSF3/CSF2/IL6/CXCL1/CXCL5/CCL25/IL1A/CXCL2/IFNA14/CXCL6/IL1B/IL11/IL36A/DEFB103B/IL36G/CCL20/LIF/CXCL3/DEFB4A/GH2/PF4V1/TNF/IL20/DEFB103A/TGFB2/IL36RN/BDNF/LEFTY1/IFNA4/IL22/IL1F10/PXDN/ITGA5/CLCF1/OSM/IL33/OSMR/CCL2/DDT/VEGFA/C10orf99/IL23A/PGF/CDH5/TNFSF11/IL5/IL37/KITLG/VEGFC/TGFBR1/CCL26/ITGB3/IL1RN/IL1RAP
GOBP_NEGATIVE_REGULATION_OF_VASCULATURE_DEVELOPMENT	GOBP_NEGATIVE_REGULATION_OF_VASCULATURE_DEVELOPMENT	149	0.448336	1.28661	0.0435269	1	1	4735	tags=9%, list=8%, signal=9%	MIR361/MIR1298/MIR487B/MIR217/NPPB/MIR30E/TNF/MIR125B1/TGFB2/PLK2/SERPINE1/MIR138-1/EPHA2/ADAMTS1
GOBP_REGULATION_OF_VASCULATURE_DEVELOPMENT	GOBP_REGULATION_OF_VASCULATURE_DEVELOPMENT	341	0.403686	1.27696	0.0262829	1	1	9920	tags=22%, list=17%, signal=18%	MIR361/MIR1298/MIR487B/MIR217/CXCL8/IL6/NPPB/IL1A/IL1B/PROK2/MIR30E/F3/HGF/TNF/MIR125B1/TGFB2/ANGPTL4/BMPER/ERBB2/PLK2/ITGA5/SERPINE1/ZC3H12A/RHOB/TNFAIP3/ADM/MIR138-1/VEGFA/EPHA2/PGF/ADAMTS1/CDH5/CCBE1/TERT/LEP/HK2/ANXA3/MIR424/GATA6/ITGB1/DLL1/ID1/ANGPT2/VEGFC/SLC12A2/MIR16-1/COL4A2/C3/PDCD6/EFNA1/HIF1A/PKM/PROK1/KLF4/FGF2/PGK1/THBS1/MIR1224/CCL11/PF4/SLC39A12/PTPRM/FLT1/CEMIP2/MIR30B/FOXC2/TSP…
GOMF_RNA_BINDING_INVOLVED_IN_POSTTRANSCRIPTIONAL_GENE_SILENCING	GOMF_RNA_BINDING_INVOLVED_IN_POSTTRANSCRIPTIONAL_GENE_SILENCING	245	0.405009	1.25575	0.036224	1	1	4311	tags=13%, list=7%, signal=12%	MIR361/MIR449A/MIR520C/MIR1298/MIR520E/MIR299/MIR411/MIR487B/MIR876/MIR130B/MIR129-1/MIR217/MIR133B/MIR204/MIR30E/MIR543/MIR582/MIR410/MIR96/MIR125B1/MIR519D/MIR4686/MIR181C/MIR181D/MIR26A1/MIR140/MIR644A/MIR323A/MIR425/MIR3909/MIR138-1/MIR588
GOBP_POSITIVE_REGULATION_OF_EPITHELIAL_CELL_MIGRATION	GOBP_POSITIVE_REGULATION_OF_EPITHELIAL_CELL_MIGRATION	175	0.430404	1.24968	0.0477529	1	1	12909	tags=30%, list=22%, signal=24%	MIR487B/PTGS2/TGFB2/AGT/PLK2/HBEGF/HAS2/ZC3H12A/RHOB/VEGFA/FGFBP1/EDN1/CCBE1/ANXA3/EGF/ITGA3/WNT7A/PDGFB/VEGFC/ADAM9/ITGB3/MET/PDCD6/BCAR1/HIF1A/FGF2/DOCK5/THBS1/MAP2K3/MAP4K4/FOXC2/ADAM17/MMP9/MIR222/MIR210/ANXA1/TGFB1/SCARB1/ROCK2/HDAC7/FUT1/FGF16/SEMA5A/NRP2/SRPX2/RAB11A/ITGA2/RREB1/KDR/MIR499A/SOX9/TGFBR2/RTN4
GOBP_AMEBOIDAL_TYPE_CELL_MIGRATION	GOBP_AMEBOIDAL_TYPE_CELL_MIGRATION	472	0.372064	1.21706	0.0243427	1	1	12229	tags=26%, list=21%, signal=21%	MIR361/MIR487B/MIR129-1/MIR133B/HAS1/MIR204/PTGS2/SEMA3A/FGF8/MIR410/TNF/STC1/TGFB2/EDN3/AGT/AKAP12/NR4A1/MIR26A1/BMPER/CER1/SEMA3B/LOXL2/PLK2/HBEGF/SEMA7A/HAS2/S100P/ZC3H12A/RHOB/VEGFA/FGFBP1/EDN1/EPHA2/FN1/AMOTL2/CDH5/CCBE1/GBX2/SOX10/ANXA3/EGR3/EGF/ITGA3/WNT7A/MIR424/KITLG/ITGB1/AMOTL1/PDGFB/ID1/ANGPT2/VEGFC/TGFBR1/ADAM9/SYDE1/ITGB3/MET/PXN/MIR16-1/CARD10/GDNF/PDCD6/PTPRR/EPPK1/BCAR1/EFNA1/HIF…
GOMF_CADHERIN_BINDING	GOMF_CADHERIN_BINDING	332	0.382933	1.20596	0.03703	1	1	18578	tags=58%, list=31%, signal=40%	CDH9/CDH4/CDH8/GPRC5A/S100P/CDH15/EPHA2/MYO1B/CDH3/PHLDB2/CDH5/FSCN1/NDRG1/LDHA/PROM1/EGFR/ITGB1/FLNB/EEF1G/ITGA6/BZW1/CDH6/EHD4/CDH13/PFKP/LIMA1/ANLN/PKM/ALDOA/ANXA2/EHD1/PLEC/CDH26/CTNNAL1/PICALM/TJP2/SLC3A2/TMOD3/PTPRM/CEMIP2/SWAP70/TBC1D2/DIAPH3/FLNA/VASN/PLIN3/ANXA1/EFHD2/VCL/LRRC59/KRT18/LASP1/RDX/IQGAP1/MPRIP/ENO1/PPL/MMP24/SPTBN1/CIP2A/TES/ASAP1/PPFIBP1/PDLIM5/H3C4/NIBAN2/STK24/CNN2/TNKS1…

## Sheet: CXCL8_GSEA.result-KEGG
ID	Description	setSize	enrichmentScore	NES	pvalue	p.adjust	qvalue	rank	leading_edge	core_enrichment
KEGG_NOD_LIKE_RECEPTOR_SIGNALING_PATHWAY	KEGG_NOD_LIKE_RECEPTOR_SIGNALING_PATHWAY	62	0.578957	1.45813	0.0256882	1	1	4544	tags=18%, list=8%, signal=16%	CXCL8/IL6/CXCL1/CXCL2/IL1B/TNF/BIRC3/BIRC2/CCL2/TNFAIP3/MEFV
KEGG_OLFACTORY_TRANSDUCTION	KEGG_OLFACTORY_TRANSDUCTION	387	-0.488438	-1.39794	0.00716828	1	1	8645	tags=31%, list=15%, signal=27%	OR11A1/OR52I1/OR51T1/OR5D16/OR5AR1/OR5K1/OR2T11/OR6C76/CALML5/OR6C68/OR10H3/OR4C11/OR6N2/OR1L6/OR1D4/OR1G1/OR14C36/OR2A4/OR2T10/OR52E8/OR52B2/OR5B12/OR8K3/OR8G2P/OR4D1/OR51F1/OR2A2/OR56B1/OR52N4/OR52A5/OR2AK2/OR6F1/OR4K5/OR4Q3/OR6C4/OR51L1/OR8D4/OR8I2/OR4D6/OR9G4/OR10G3/OR6C3/OR51D1/OR9G1/OR4S1/OR51G2/OR13C2/OR4E2/OR2T34/OR1C1/OR10AG1/OR2C3/OR4C12/OR4X2/OR5M11/OR10V1/OR4N5/OR8H2/OR7D2/OR6C70/OR10…
KEGG_CYTOKINE_CYTOKINE_RECEPTOR_INTERACTION	KEGG_CYTOKINE_CYTOKINE_RECEPTOR_INTERACTION	264	0.413788	1.2788	0.0204991	1	1	6825	tags=22%, list=11%, signal=20%	IFNA17/IFNA16/CXCL8/CSF3/AMHR2/CSF2/IL6/CXCL1/CXCL5/CCL25/IL1A/IL24/CXCL2/IFNA14/CXCL6/IL1B/IL11/INHBE/CCL20/LIF/CXCL3/GH2/PF4V1/HGF/TNF/IL20/TNFRSF11B/IFNL2/IL19/TGFB2/IFNA4/IL22/BMP2/CLCF1/OSM/OSMR/CCL2/VEGFA/IL23A/INHBA/TNFRSF12A/TNFSF11/LEP/IL5/TNFRSF10D/EGF/TPO/KITLG/EGFR/CSF3R/PDGFB/VEGFC/CXCR1/TGFBR1/CCL26/MET/PDGFA/IL1RAP/TNFRSF10B
